# Supplementary material for: Identification of QTLs and Putative Candidate Genes for Plant Architecture of Lotus Revealed by Regional Association Mapping
Source: Plants (Basel). 2023 Mar 8;12(6):1221. doi: 10.3390/plants12061221 (PMC10051333; doi:10.3390/plants12061221)
Supplement: Supplementary file 1 [file plants-12-01221-s001.zip › Supplementary Tables.xlsx]

## Sheet: Table S1
Table S1 The detailed information of accession name, origin, plant architecture, flower form and flower color of the 293 lotus accessions
Accession No.	Accession name	Origin	Plant architecture a	Flower form b	Flower color
1	Qingling Honglian	N. nucifera	Medium	Few	Red
2	Honghu Honglian	N. nucifera	Medium	Few	Red
3	Xihu Honglian	N. nucifera	Medium	Few	Red
4	Zhuzhou Honglian	N. nucifera	Large-medium	Few	Red
5	Xuanwu Honglian	N. nucifera	Large-medium	Few	Red
6	Mo He	N. nucifera	Large-medium	Few	Red
7	Dahe Lian	N. nucifera	Medium	Few	Versicolor
8	Sunwen Lian	N. nucifera	Large-medium	Few	Versicolor
9	Jifei Lian	N. nucifera	Medium	Few	Red
10	Hongyingzhulian	N. nucifera	Large-medium	Few	Red
11	Bixue Danxin	N. nucifera	Medium	Few	Red
12	Zhong-ri Youyi Lian	N. nucifera	Medium	Few	Red
13	Dahongpao	N. nucifera	Medium	Few	Red
14	Zhongshan Hongtai	N. nucifera	Medium	Duplicate	Red
15	Zixia Bei	N. nucifera	Medium-small	Few	Red
16	Jiefang Honglian	N. nucifera	Medium	Few	Red
17	Donghu Honglian	N. nucifera	Medium	Few	Red
18	Weishan Honglian	N. nucifera	Large-medium	Few	Red
19	Hongxianglian	N. nucifera	Large-medium	Few	Pink
20	Fenhonglian	N. nucifera	Medium	Few	Pink
21	Fenchuantai	N. nucifera	Large-medium	Few	Pink
22	Danban Hongwanwan	N. nucifera	Medium	Few	Versicolor
23	Nihelu Lian	N. nucifera	Medium	Few	Pink
24	Baixianglian	N. nucifera	Medium	Few	Versicolor
25	Yizhangqing	N. nucifera	Medium	Few	White
26	Dian E Zhuang	N. nucifera	Medium	Few	Versicolor
27	Benyue	N. nucifera	Large-medium	Few	White
28	Jianxiang Yunv	N. nucifera	Medium	Few	Versicolor
29	Hongqianye	N. nucifera	Large-medium	Double	Red
30	Echeng Honglian	N. nucifera	Large-medium	Few	Red
31	Tangzhaotisi Lian	N. nucifera	Large-medium	Double	Red
32	Hongwanwan	N. nucifera	Medium	Double	Pink
33	Chunbulao	N. nucifera	Medium	Double	Pink
34	Hong Lou	N. nucifera	Medium	Double	Red
35	Fei Hong	N. nucifera	Medium	Double	Red
36	Yan'er Mei	N. nucifera	Large-medium	Few	Versicolor
37	Rong Jiao	N. nucifera	Medium	Double	Pink
38	Taicheng Fucui	N. nucifera	Medium	Few	Pink
39	Ruyi Lian	N. nucifera	Medium	Duplicate	Versicolor
40	Qianling Baihe	N. nucifera	Medium	Double	White
41	Shengxian Bi Lian	N. nucifera	Medium	Duplicate	White
42	Baiwanwan	N. nucifera	Medium	Double	White
43	Chongban Yizhangqing	N. nucifera	Medium	Double	White
44	Qian Bai Wan	N. nucifera	Medium	Double	White
45	Dasajin	N. nucifera	Medium	Double	Versicolor
46	Chongtai Lian	N. nucifera	Large-medium	Duplicate	Pink
47	Qianban Lian	N. nucifera	Large	Thousand	Pink
48	Dansajin	N. nucifera	Large-medium	Few	Versicolor
49	Hong Toujin	N. nucifera	Medium	Few	Red
50	Zhuoyue	N. nucifera	Medium	Double	Red
51	Hong Jingling	N. nucifera	Medium	Double	Red
52	Xin Shuimitao	N. nucifera	Medium	Double	Red
53	Jin Hongpao	N. nucifera	Medium-small	Duplicate	Versicolor
54	Yinghua	N. nucifera	Medium	Semidouble	Pink
55	Liuyun	N. nucifera	Medium	Duplicate	Versicolor
56	Diaochan Fubin	N. nucifera	Medium	Duplicate	White
57	Gaofeng Liangjie	N. nucifera	Medium-small	Few	Pink
58	Xin Jie	N. nucifera	Medium-small	Semidouble	White
59	Xintongshuai	N. nucifera	Medium-small	Double	Red
60	Jinling Zhixing	N. nucifera	Small	Double	White
61	Jiguang	N. nucifera	Medium-small	Double	White
62	Guifei Chu Yu	N. nucifera	Medium-small	Double	White
63	Jin Taiyang	Interspecific hybrids	Medium-small	Double	Yellow
64	Donghu Chunxiao	N. nucifera	Medium	Few	Red
65	Yanyangtian	N. nucifera	Large-medium	Few	Pink
66	Yidian Hong	N. nucifera	Large-medium	Few	Versicolor
67	Hongxia	N. nucifera	Medium	Few	Pink
68	Manao Hong	N. nucifera	Medium	Few	Pink
69	Shancheng Denghai	N. nucifera	Medium	Few	Red
70	Duli	N. nucifera	Medium	Few	Red
71	Hong Ri	N. nucifera	Medium	Few	Red
72	Zhufeng Cuiying	N. nucifera	Medium	Double	White
73	Meihong Chuantai	N. nucifera	Medium	Few	Pink
74	Dongfang Yu Xiao	N. nucifera	Medium	Double	Red
75	Sai Meigui	N. nucifera	Medium	Few	Red
76	Tong Xiu Mian	N. nucifera	Medium	Few	Red
77	Yingbin Furong	N. nucifera	Medium	Few	Pink
78	Bai Junzi Lian	N. nucifera	Medium	Few	White
79	Hongbian Yudie	N. nucifera	Medium	Few	Versicolor
80	Fen Qing Lian	N. nucifera	Large-medium	Few	Versicolor
81	Mini Chunse	N. nucifera	Medium	Few	Pink
82	Baiyi Zhanshi	N. nucifera	Medium	Few	White
83	Chutian Xiangyun	N. nucifera	Medium	Few	Versicolor
84	Jinzhu Luo Yupan	N. nucifera	Medium-small	Few	White
85	Antou Chun	N. nucifera	Medium	Few	Red
86	Hongwa Lian	N. nucifera	Medium	Few	Pink
87	Yanyang Gaozhao	N. nucifera	Medium-small	Double	Pink
88	Meiyuan Xiu Se	N. nucifera	Medium	Double	Red
89	Lian Xia	N. nucifera	Medium	Few	Red
90	Xuelihonghua	N. nucifera	Medium	Double	Red
91	Jiaorong Sanbian	N. nucifera	Medium	Double	Pink
92	Guangmang Wanzhang	N. nucifera	Large-medium	Few	Pink
93	Zhuguang	N. nucifera	Medium	Semidouble	Versicolor
94	Shanglin Chunse	N. nucifera	Medium	Few	Pink
95	Zhulian Ban Juan	N. nucifera	Medium	Few	Versicolor
96	Hongqun Xiu Jin	N. nucifera	Medium	Double	Red
97	Baiyun Wanlian	N. nucifera	Medium-small	Few	Pink
98	Yipeng Xue	N. nucifera	Medium	Semidouble	Versicolor
99	Xiao Zhizi	N. nucifera	Medium	Semidouble	Versicolor
100	Dan Yue	N. nucifera	Medium-small	Semidouble	White
101	Xiwang	N. nucifera	Medium-small	Semidouble	White
102	Aihong	N. nucifera	Medium	Few	Pink
103	Yangcheng Wanlian	N. nucifera	Medium-small	Double	Red
104	Tianshan Bitai	N. nucifera	Medium	Double	Versicolor
105	Donghu Xi Zhao	N. nucifera	Medium	Double	Pink
106	Tao Hong Su Yu	N. nucifera	Medium-small	Double	Pink
107	Hong Mudan	N. nucifera	Medium	Double	Red
108	Huoju	N. nucifera	Medium	Double	Red
109	Yan Xia	N. nucifera	Medium	Double	Red
110	Fenmian Taohua	N. nucifera	Medium	Double	Red
111	Hong Linglong	N. nucifera	Medium-small	Duplicate	Pink
112	Qian Dui Jin	N. nucifera	Medium	Double	Pink
113	Zhufu	N. nucifera	Large-medium	Few	Red
114	Qiu Shui Chang Tian	N. nucifera	Medium	Double	Pink
115	Fei Yun Qianye	N. nucifera	Medium	Duplicate	Pink
116	Tian Jiao	N. nucifera	Large-medium	Double	Pink
117	Chai Tou Feng	N. nucifera	Medium	Double	Pink
118	Xinghua Chunyu	N. nucifera	Medium	Double	Pink
119	Cuiwei Xi Zhao	N. nucifera	Medium	Duplicate	Pink
120	Sai Fozuo	N. nucifera	Medium	Double	Pink
121	Pingshan Furong	N. nucifera	Medium	Double	Pink
122	Xiao Feng Liang Yue	N. nucifera	Medium	Double	Pink
123	Xiao Ye	N. nucifera	Medium	Double	Pink
124	Da Jin	N. nucifera	Medium	Double	Versicolor
125	Jinbian Lian	N. nucifera	Medium	Double	Pink
126	Lu Hua Nong	N. nucifera	Medium	Double	Pink
127	Fen Linglong	N. nucifera	Medium	Double	Pink
128	Yu Lou Ren Zui	N. nucifera	Medium	Double	Pink
129	Hong Zhan Tuo Zhu	N. nucifera	Medium	Double	Pink
130	Zhouye Sajin	N. nucifera	Medium	Few	White
131	Dong Hua Hong	N. nucifera	Large-medium	Few	Red
132	Fenghua Zheng Mao	N. nucifera	Medium-small	Double	Pink
133	Bai Mei Lian	N. nucifera	Medium-small	Double	Pink
134	Da Feng	N. nucifera	Medium-small	Double	Versicolor
135	Fen Qianye	N. nucifera	Medium	Double	Pink
136	Zui Dongfeng	N. nucifera	Medium-small	Double	Pink
137	Tong Yan	N. nucifera	Medium-small	Double	Versicolor
138	Shuang Tian Xiao Jiao	N. nucifera	Medium	Double	White
139	Yu Loutai	N. nucifera	Medium	Few	Pink
140	Xiao Yu Lou	N. nucifera	Medium-small	Double	White
141	Renmian Taohua	N. nucifera	Medium-small	Double	Versicolor
142	Lv Fang Han Zhu	N. nucifera	Medium-small	Duplicate	Red
143	Yanzhi Lu	N. nucifera	Medium-small	Duplicate	Pink
144	Hong Yun	N. nucifera	Medium-small	Duplicate	Versicolor
145	Caiyun Feidu	N. nucifera	Medium	Duplicate	Red
146	Yue Hua	N. nucifera	Medium	Duplicate	Pink
147	Shui Meiren	N. nucifera	Medium-small	Duplicate	Pink
148	Doukounianhua	N. nucifera	Medium-small	Duplicate	Pink
149	Hong Yan Di Cui	N. nucifera	Medium-small	Duplicate	Pink
150	Baoshi Hua	N. nucifera	Medium-small	Duplicate	Pink
151	Zhizi Wanlian	N. nucifera	Large-medium	Duplicate	Pink
152	Ruixue	N. nucifera	Medium-small	Duplicate	White
153	Chao Jinbian	N. nucifera	Medium	Duplicate	Versicolor
154	Chun Xiao	Interspecific hybrids	Medium-small	Semidouble	Versicolor
155	Richu	Interspecific hybrids	Medium	Semidouble	Pink
156	Jinfeng Zhanchi	Interspecific hybrids	Medium	Few	Yellow
157	Wu Fei Lian	Interspecific hybrids	Medium	Few	Pink
158	Honglingjin	Interspecific hybrids	Medium	Few	Red
159	Xiannv Sanhua	Interspecific hybrids	Medium	Few	Versicolor
160	Moli Lian	Interspecific hybrids	Medium	Few	Yellow
161	Hao Yue	N. nucifera	Medium	Double	White
162	Chushui Huangli	Interspecific hybrids	Medium	Few	Versicolor
163	Foshou Guanyin	Interspecific hybrids	Medium-small	Few	Pink
164	Danfeng Chaoyang	Interspecific hybrids	Medium-small	Few	Red
165	Hongyingtao	N. nucifera	Medium	Semidouble	Red
166	Shu Honglian	N. nucifera	Large-medium	Few	Red
167	Dongfanghong	N. nucifera	Medium-small	Double	Red
168	Jiaoyang Zui Wu	N. nucifera	Medium	Double	Pink
169	Jinqiu	N. nucifera	Medium	Duplicate	White
170	Hongloumeng	N. nucifera	Medium	Double	Red
171	Ziyulan	N. nucifera	Medium	Few	Pink
172	Xingkong Mudan	N. nucifera	Large-medium	Double	Pink
173	Changban Xiaotaohong	N. nucifera	Large-medium	Few	Pink
174	Guangchang Bai Ye	N. nucifera	Medium	Double	Red
175	Yimeng Song	N. nucifera	Medium	Double	Red
176	Fengjuanhongqi	N. nucifera	Large-medium	Double	Red
177	Puzhehei Honghe	N. nucifera	Large-medium	Double	Red
178	Hongqilin	N. nucifera	Medium	Double	Red
179	Lvruyi	N. nucifera	Medium	Duplicate	White
180	Puzhehei Baihe	N. nucifera	Large-medium	Double	White
181	Xiang Bihe	N. nucifera	Medium	Duplicate	White
182	Xiaosajin	N. nucifera	Medium	Double	Versicolor
183	Hong Sao	N. nucifera	Large-medium	Duplicate	Red
184	Shuyue	N. nucifera	Medium	Double	White
185	Yizhang Yulian	N. nucifera	Large-medium	Few	White
186	Yanzhi Hong	N. nucifera	Medium	Double	White
187	Chunshuilvbo	N. nucifera	Large-medium	Few	White
188	Yin Ping Chu Zhan	N. nucifera	Medium	Few	Pink
189	Yu Die	N. nucifera	Medium	Few	Pink
190	Yangzhou Wanlian	N. nucifera	Medium-small	Few	Red
191	Hong Sijin	N. nucifera	Large-medium	Few	Red
192	Xiao Jingling	N. nucifera	Medium-small	Few	Pink
193	Shuguangxiu	N. nucifera	Large-medium	Few	Versicolor
194	Pizhen Hong	N. nucifera	Medium	Duplicate	Pink
195	Jing Nv	N. nucifera	Medium-small	Double	Red
196	Jinbihuihuang	Interspecific hybrids	Medium	Few	Pink
197	Hong Shaoyao Lian	N. nucifera	Medium-small	Double	Red
198	Jinling Nvshen	N. nucifera	Medium	Double	Versicolor
199	Zao Taohong	N. nucifera	Large-medium	Double	Red
200	Yimeng Chunse	N. nucifera	Medium	Double	Red
201	Hongniang	N. nucifera	Medium	Double	Red
202	Hong Qingting	N. nucifera	Medium	Duplicate	Red
203	Gongxun Lian	N. nucifera	Large-medium	Double	White
204	Qiancheng	N. nucifera	Medium	Double	White
205	Shaoxing Honglian	N. nucifera	Large-medium	Few	Pink
206	Manjianghong	N. nucifera	Medium	Duplicate	Red
207	Yingying	Interspecific hybrids	Medium-small	Semidouble	Yellow
208	Qiu Sheng	N. nucifera	Medium	Double	Pink
209	Hong Denglong	N. nucifera	Medium	Duplicate	Red
210	Xiezhua Hong	N. nucifera	Medium-small	Double	Red
211	Fei Huang	Interspecific hybrids	Medium	Double	Yellow
212	Baiyi Tianshi	N. nucifera	Large-medium	Few	Pink
213	Taige Shouxing	N. nucifera	Medium	Double	Versicolor
214	Jinqi	N. nucifera	Medium	Double	Pink
215	Chun Wang	N. nucifera	Medium	Few	Pink
216	Xiyangyang	N. nucifera	Medium	Double	Red
217	Pizhen Fen	N. nucifera	Medium-small	Double	Pink
218	Juwuba	N. nucifera	Medium	Duplicate	White
219	Lizhi Fangzi	N. nucifera	Medium-small	Double	Pink
220	Zui Lihua	N. nucifera	Medium	Double	White
221	Hong Hehuan	N. nucifera	Medium-small	Double	Pink
222	Donghu Qingsi	N. nucifera	Medium	Double	Red
223	Shenqing	N. nucifera	Medium-small	Double	Red
224	Jinling Huodu	N. nucifera	Medium-small	Semidouble	Red
225	Guanghui	N. nucifera	Medium-small	Double	Red
226	Hong Xi	N. nucifera	Medium	Few	Red
227	Taizhen Chu Yu	N. nucifera	Medium-small	Semidouble	Pink
228	Lingtouyang	N. nucifera	Medium	Semidouble	White
229	Lihua Bai	N. nucifera	Medium	Duplicate	White
230	Jian Wu	N. nucifera	Medium	Few	White
231	Jinling Changxiang	N. nucifera	Medium-small	Duplicate	Versicolor
232	Taikong Hongqi	N. nucifera	Medium	Duplicate	Red
233	Baozhu Guanyin	N. nucifera	Medium	Double	White
234	Qinhuai Baiyu	N. nucifera	Small	Double	White
235	Leng Yan Jiao Ren	N. nucifera	Medium	Double	Pink
236	Yimeng Qingsi	N. nucifera	Medium-small	Double	Pink
237	Taikong Jiaoyang	N. nucifera	Medium	Double	Red
238	Hong Shizi	N. nucifera	Medium	Double	Red
239	Guoqinghong	N. nucifera	Medium	Double	Red
240	Fenghuang Zhenyu	N. nucifera	Medium	Semidouble	White
241	Huayuxiao	N. nucifera	Medium	Duplicate	Versicolor
242	Hongyicai	N. nucifera	Medium	Semidouble	Pink
243	Xue Cui Lian	N. nucifera	Medium	Duplicate	White
244	Danding Baihe	N. nucifera	Medium-small	Duplicate	Red
245	Mei Sanse	Interspecific hybrids	Medium-small	Few	Versicolor
246	Qinhuai Renjia	Interspecific hybrids	Small	Duplicate	White
247	Xiao Mei Hong	Interspecific hybrids	Medium	Few	Pink
248	Taikong Feitian	Interspecific hybrids	Medium	Few	Red
249	Long Fei	Interspecific hybrids	Medium	Few	Yellow
250	Xue Wu	Interspecific hybrids	Medium-small	Semidouble	Yellow
251	Huang Ying	Interspecific hybrids	Medium-small	Semidouble	Yellow
252	Di Cui Lian	Interspecific hybrids	Medium-small	Semidouble	Yellow
253	Qiu Cui	Interspecific hybrids	Medium	Semidouble	Yellow
254	Qinfang Lian	Interspecific hybrids	Medium	Semidouble	Yellow
255	Huang Yuan	Interspecific hybrids	Medium	Semidouble	Yellow
256	Yunjin	Interspecific hybrids	Medium	Double	Versicolor
257	Jin Hehuan	Interspecific hybrids	Medium	Duplicate	Yellow
258	Huanglingyang	Interspecific hybrids	Medium-small	Double	Yellow
259	Jian Xuan Shiqihao	N. nucifera	Medium	Few	Versicolor
260	Die Lian Hua	Interspecific hybrids	Medium	Semidouble	Versicolor
261	Fengcai	Interspecific hybrids	Medium-small	Few	Pink
262	Xiezhua	Interspecific hybrids	Medium-small	Few	Versicolor
263	Donghu Xinhong	Interspecific hybrids	Large	Few	Red
264	Jinyumantang	Interspecific hybrids	Medium	Double	Yellow
265	Cui Yun	Interspecific hybrids	Medium	Double	Yellow
266	Aoyun Lian	Interspecific hybrids	Medium	Semidouble	Versicolor
267	Jin Fenghuang	Interspecific hybrids	Medium-small	Double	Yellow
268	Ji Cui Lian	Interspecific hybrids	Medium	Double	Yellow
269	Yin Qiu	Interspecific hybrids	Medium-small	Duplicate	Yellow
270	Xishi Huansha	Interspecific hybrids	Medium-small	Duplicate	Yellow
271	Manao	Interspecific hybrids	Medium-small	Double	Pink
272	Xiyang Hong	Interspecific hybrids	Small	Double	Red
273	Yanwu Yingti	Interspecific hybrids	Medium	Few	Red
274	Yao Hua	Interspecific hybrids	Medium-small	Double	Pink
275	Bawang Pao	Interspecific hybrids	Medium	Duplicate	Versicolor
276	Duocai	Interspecific hybrids	Medium	Few	Pink
277	Pipa Cheng	Interspecific hybrids	Medium	Double	Yellow
278	Hong Taiyang	Interspecific hybrids	Medium	Double	Red
279	Xin Yun Jin	Interspecific hybrids	Medium	Double	Versicolor
280	Jin Xia	Interspecific hybrids	Medium	Double	Versicolor
281	Fen Dai	Interspecific hybrids	Medium-small	Double	Versicolor
282	Wenjun Fuhong	Interspecific hybrids	Medium	Double	Pink
283	Qinhuai Honglou	Interspecific hybrids	Medium-small	Double	Red
284	Zi Rui	Interspecific hybrids	Medium	Duplicate	Pink
285	Hong Chun	Interspecific hybrids	Large-medium	Few	Red
286	Hongjianlian	N. nucifera	Large-medium	Few	Red
287	Yan Guilai	Interspecific hybrids	Large-medium	Double	Red
288	Cai Xiuqiu	N. nucifera	Medium-small	Duplicate	Pink
289	Furong Qiu Se	N. nucifera	Large-medium	Double	Red
290	Yu Ye Jin Bo	Interspecific hybrids	Medium	Duplicate	Yellow
291	Xiao Lv Tai	N. nucifera	Medium	Double	White
292	Zhao Yun	N. nucifera	Medium	Double	Pink
293	Sai Jin	N. nucifera	Medium	Double	Versicolor
a Large, petiole height taller than 150cm; Large-medium, petiole height within 117cm-150cm; Medium, petiole height within 83cm-117cm; Medium-small, petiole height within 50cm-83cm; Small, petiole height shorter than 50cm. Petiole height here refers to the four-years measurement on average.
b Few, less than 20 petals per flower, stamens and pistils are normal; Semidouble, 21–50 petals per flower, a small fraction of stamens has transformed into petals; Double, more than 50 petals per flower, most stamens have transformed into petals; Duplicate, pistil is bubbly or transformed into petals; Thousand, about 1000 petals per flower, pistil, stamens and carpel have all transformed into pe…

## Sheet: Table S2
Table S2 Estimates of phenotypic correlations among petiole height, peduncle height, leaf length, leaf width and flower diameter in the association population in 2013 (a), 2014 (b), 2015 (c) and 2016 (d)
a
	Petiole height	Peduncle height	Leaf length	Leaf width	Flower diameter
Petiole height	1
Peduncle height	0.927**	1
Leaf length	0.706**	0.746**	1
Leaf width	0.710**	0.750**	0.980**	1
Flower diameter	0.583**	0.699**	0.664**	0.695**	1
b
	Petiole height	Peduncle height	Leaf length	Leaf width	Flower diameter
Petiole height	1
Peduncle height	0.944**	1
Leaf length	0.724**	0.790**	1
Leaf width	0.715**	0.781**	0.980**	1
Flower diameter	0.581**	0.676**	0.728**	0.750**	1
c
	Petiole height	Peduncle height	Leaf length	Leaf width	Flower diameter
Petiole height	1
Peduncle height	0.933**	1
Leaf length	0.732**	0.763**	1
Leaf width	0.704**	0.744**	0.982**	1
Flower diameter	0.634**	0.730**	0.776**	0.796**	1
d
	Petiole height	Peduncle height	Leaf length	Leaf width	Flower diameter
Petiole height	1
Peduncle height	0.913**	1
Leaf length	0.733**	0.720**	1
Leaf width	0.705**	0.709**	0.981**	1
Flower diameter	0.485**	0.549**	0.574**	0.600**	1

## Sheet: Table S3
Table S3 Chromosomal location and primer information of the 93 SSR markers used in this study
Number	Primer number	Chromosome no.	Position (bp)	Repeat motif	Primer sequences (5'- 3')	Annealing Temperature (℃)	Expexted length (bp)
1	SSR008	Chr. 5	47031589	(TCGCTTC)8	GTTTGCTTCCTTTTGATGCTGTCT	58.4	187~242
					GAAAAGATTGAAACGATTGGAACG
2	SSR009	Chr. 8	21179225	(CCACCAG)7	TCTCCATTAAATTGAAACCCCCTT	58.4	187~160
					TCCTGATTCTACGGATTTGACACA
3	SSR011	Chr. 5	1327568	(TCA)16	TCCAAAGGTCAACGTAGAGGAAAG	61	247~216
					AACACAATACATGTAGCCAACCCC
4	SSR023	Chr. 5	64904073	(ATAG)12	AAGGGTAGTTTAAGAAATTTGCCCA	60.4	223~188
					GCGTGTCCTGTCCAGTCTGTATTA
5	SSR028	Chr. 7	5461072	(AAT)15	CATTTTGAAGTTTGGGGACAAAAG	61	214~181
					GACACTAGGCCCAAAGTAGAGGGT
6	SSR031	Chr. 2	70467954	(AGA)15	CCAAGCACATCACCTCTCTTATCA	60.2	184~166
					GATTAAGGGGAAAAATCCGATGAG
7	SSR033	Chr. 5	57818629	(GAAGAT)7	TGCTTGCTTTATTGTTCAGAAAACTATG	58.4	297~223
					CCTTCATCTTCATGGGAATGATTT
8	SSR035	Chr. 6	40087222	(CTTTTC)7	GTAGTCAAGGAAGGACGAGTGCAT	60.1	305~278
					GAAAACGCACAAAGACATGAGAAA
9	SSR039	Chr. 7	13767521	(TGTA)10	TGTGATAAGGAAAGAATGAGGCGT	59.3	259~243
					AACCCATCGATACGTCAAGACATT
10	SSR041	Chr. 6	49016871	(AATTCAAG)5	GGCAAGGAAGATCTAGCGGTAACT	61	230~213
					CATGCATGAATCTTGGAAGTCTTG
11	SSR045	Chr. 8	1562310	(TCT)12	TTCCAAAATGCCTTAAACATCTCC	59.3	217~185
					TTTGCTCTGTAGACGATGACGTTC
12	SSR049	Chr. 1	71463586	(AAG)12	TGTCCGAAATCTGGAAAAGAAGAA	57.5	233~221
					GGCATTTCATCCAAGAGAAAATTG
13	SSR053	Chr. 4	56665134	(AGA)12	TTTCCTTCCTCTTCTCCCTCTTGT	60.2	159~145
					CCTAATGTGTCTGCCAAAAATTCC
14	SSR065	Chr. 4	9586418	(ATA)12	GGTGAATCAACAAACATGTGTCAA	59	180~158
					TGATATTAGAGAAGTGCCCAGTGTTTT
15	SSR067	Chr. 1	53059868	(TCT)12	TGATGTAATCTTGGTTATGTGCCG	60.3	245~237
					CAGATAAGATGCCTTTTACAGAGCG
16	SSR070	Chr. 1	61638203	(TTGTTC)6	CCAGAGATCTTGCTTCTCACACAA	61.6	214~197
					CGAATGCAGTCTTATACCTATCCTTTTC
17	SSR071	Chr. 1	120329147	(AGA)12	TGTAAAACCCTACAACAGAATGCG	60.2	229~210
					AATAAAAGAAGGGCCGACTAGAGG
18	SSR074	Chr. 1	72405910	(TCT)12	TGAGACTCTTGGGCTTCTCAGTTC	61.9	185~161
					GAAGAGAGCAGATCAATGGAAAGC
19	SSR078	Chr. 3	22062949	(GAA)12	GACTAATGAAACAGGGGTTAGGGC	61.9	171~158
					TCTCCAATCTCCCAACGACTCTTA
20	SSR079	Chr. 5	6827793	(GCTCTCT)5	TGAATGTGAAAAGAAAAAGTCGCA	59.3	148~135
					TGTACTACTTTCCTCGAAGACGGC
21	SSR080	Chr. 7	57202260	(TTTCT)7	TATTGAAGGGATGGACCAAACTGT	60.2	240~223
					GTCAAGCAGTGTAAGCAAGCAAGA
22	SSR086	Chr. 1	125998246	(AGAT)8	TTCCAATGTTTGAGCAGGATACAA	60.1	276~253
					CTAGCCACATCCACTCATCCTCTT
23	SSR087	Chr. 8	30983363	(TTTCTCTT)4	TGGGCCACACAAGTCACTCTATAA	60.2	279~257
					TCCGATACCAAAACTGACATAGCA
24	SSR088	Chr. 6	47158530	(AGAT)8	TAATGCATACGCTAACCAATGGAA	58.4	332~298
					ATGGTCCTTTTGTGGGTGATTCTA
25	SSR089	Chr. 7	41733525	(CTAT)8	TTTTGATGGAGTGTGCACTGTCTT	58.4	305~238
					TTCAAGAAAAGTTCCACAAGCTGA
26	SSR098	Chr. 5	4304804	(CATA)8	TAGACCAGGCTAGGATGGGGTAG	62.6	254~220
					AGTTAATGACATCTGCAGGGTGGT
27	SSR100	Chr. 6	36822294	(ATA)10	GAGCTTAACTCGGCTCAAATTCAA	57.6	259~238
					TTTTGGATTTGTCAAAATGGCTCT
28	SSR107	Chr. 7	49541837	(AATATA)5	AGTCACATCCCACCTTGTATTCCT	59.4	223~211
					TTGTGTTTATATGCGTTATAAATTCCCT
29	SSR108	Chr. 2	1730358	(ATTTAT)5	ACTGAAATCCAATGAGAGAATGCC	56.2	273~243
					AAATTGAATGAATTGCATGGAAAAA
30	SSR110	Chr. 6	32071332	(TTC)10	GCCAGCTACACCTTTTGATCTCAG	61.9	174~165
					TTCCCATTCTCAGTCCAGGTATGT
31	SSR116	Chr. 8	25368330	(TTC)10	TCGTACTCTCCTTAAACCCATTTG	59.3	236~217
					ATTCAGTTTGTCTACCCCATCACT
32	SSR122	Chr. 1	104819432	(GGA)10	TAGTCTCGGTTGCACATAGAGCAG	62.7	156~149
					ACAGTGAGATAGCCCAAGGTTCTG
33	SSR123	Chr. 2	8800394	(GAT)10	AACCCCATAGAGTTGGAATTTGGT	58.4	253~245
					TTTATCCACGATCCTTTTCTTCCA
34	SSR124	Chr. 5	71547852	(TTTGTC)5	TCGCGATCTTCTTTGTCTCTTCTT	59.3	282~253
					AGGGGGAGTTTTTGTTCTGAAAAG
35	SSR126	Chr. 8	13917283	(ATAAA)6	AACCACCGGAACAAGCATAGATAA	60.2	190~171
					CTGATATTATGCTTCGGCGTCTCT
36	SSR129	Chr. 5	7157842	(TCA)10	GAGAATGTCTGGGAGACCACAAGT	61	213~186
					GGTGAAACAAGATTCATGTAGCCA
37	SSR132	Chr. 1	27582629	(TAT)10	CCTCCTACCCTGTCATTTTTGTGT	61	236~217
					ACCTAACTCAGCCAAAGAACATGC
38	SSR137	Chr. 7	55918540	(TTTTG)6	TCCCTGAGTCAACTCTACGACTCC	63.6	165~153
					CAGGGTTCAGGGGATTATAGGTTC
39	SSR141	Chr. 7	26786476	(GGGGAT)5	AAAAATTACAGGAAATAGAACTCACACG	60.1	163~147
					GGGAAGATTCCTGATGTTGTACCT
40	SSR147	Chr. 6	12052214	(TCATCA)5	AAAGTGCCCCACTATGCACAAATA	60.2	255~250
					CAGTCCAGCTTCAAGATGAAGACA
41	SSR148	Chr. 4	5105353	(AAAAT)6	TACCTCACCGTAGATGGAGTTGGT	60.3	202~189
					CGATTCCCATTCCTGTCCATT
42	SSR150	Chr. 2	91392135	(GAAGAG)5	GGTGGTCTTTCAATATGATCCTGC	62.7	178~160
					GTGTCGTACTTCTCAGGTCCTGGT
43	SSR154	Chr. 2	65059008	(ATA)10	TCGAATTGGATTTAAATTTTGATGAGT	58.4	179~164
					ATCTAACTCACTGCCCATTTGGAG
44	SSR156	Chr. 2	80886837	(CATGGCT)4	ATCCAAGGATGTGAGTATGGTTCC	59.3	261~254
					TAAATGGGCTTATTCATTGATGGG
45	SSR157	Chr. 5	19108771	(AAAAGCC)4	TTTGCACTGCTTCCTATCAACAAA	59.3	293~271
					CTCTCATCCCAAACCAATACAAGG
46	SSR159	Chr. 4	81270755	(AAAAAAT)4	GAGTTATTCGTGTGGTGTGGTGTG	61	177~144
					GATCCATTTTGGCCATTCAGTTAG
47	SSR162	Chr. 8	44189080	(GATGTTG)4	GGTCCAACATCCCTAAACCGTATT	59.3	315~287
					ATGGATACGTCGTCATTTTCAACA
48	SSR163	Chr. 2	98013207	(CAGCAGG)4	CGCATTCATTGTAATTGTAGCTGG	59.3	197~186
					GGATTTCCTAAATTGTTGTCGTGC
49	SSR164	Chr. 6	48666794	(TCCCCAA)4	GACACCTACCCACAATAATGCACA	58.4	185~159
					TCAAAAACCTTGCTTCAAACACAA
50	SSR165	Chr. 2	42916671	(AAGCCTC)4	TTGGTTTGAGGTGTAAGCCTTTGT	59.3	204~187
					CCCATAATTACCAAAGTGCCATTC
51	SSR169	Chr. 2	80784195	(TCTG)7	CACACCACCAGTAACTTGGTCAAA	60.2	183~170
					AAATCTGGCCTCACCCACTTTTAT
52	SSR184	Chr. 5	29071112	(TCATTAG)4	CGCAAGGTTCTCTTCTAAATGCAA	59.3	245~237
					TTTATTAGCTTCATGTCTCCCCGA
53	SSR187	Chr. 5	54913536	(TTTA)7	TTGAGATTACTCGAATGAGAGCGA	59.3	217~188
					ACCGTCTTATTTGTAAACCGAGCA
54	SSR192	Chr. 2	84321598	(GGCTTGG)4	TGGGAAACAGTGTGTAAACCAAGA	59.3	192~178
					GCTACCCCTTTCCAAATGATTTTC
55	SSR195	Chr. 1	120784753	(AAGCC)5	CGTTTTAGGTTGGTCTTGGTCTTG	61	256~231
					GCCAGCCTCGTGTGTAAAATTATC
56	SSR201	Chr. 2	103171226	(TAGAA)5	TGCTCCGATACCAACTTTCTGTTT	59.3	297~291
					TGCATTCAGGGTCAAGTCTCATTA
57	SSR202	Chr. 8	21492986	(ATTTT)5	GTTGGGTTCATTTGATACAGTCCA	58.4	205~200
					ATGTACCAACATTTCAAAATCGGG
58	SSR203	Chr. 4	89122701	(ACCCA)5	TTAGGGTGGATCAATGGGTTAGTG	61	257~211
					CTTACCCTGTTTATGCGATTCACC
59	SSR205	Chr. 7	55438924	(TTCTC)5	TCTGACCTAGGGTTTCTCACAAGG	58.4	225~207
					AAAGTGGATCCAAGGATCGGAATA
60	SSR207	Chr. 4	82404106	(TGGGT)5	AGTTGGAGTCTCAAGTGTCAAGCA	61	213~200
					TCATTCACCAATCACCAAATGTTC
61	SSR219	Chr. 2	34991062	(AGAAG)5	TCAAGCTGAATGGTGCTCTGATAC	60.2	205~200
					TTTTGCACGTTTTTGTTTTTGTTG
62	SSR222	Chr. 1	103970578	(CATCC)5	TCTCTTCCCATCACATCCTTTCTC	59.3	177~166
					TTAAATGAGGAAAGGGAATGCAAA
63	SSR230	Chr. 1	146913294	(CCATC)5	TCTCAACACTCCCATCTCTCTTGA	58.5	175~147
					GGGTAAGATTTAGGTGGGATAGGAAA
64	SSR236	Chr. 1	194790265	(AGA)8	CGATTTAACAAAATGGAAAACCGA	59	300~269
					TAGTGGAGTAGAGAAGTAGCGGCG
65	SSR238	Chr. 2	22408571	(CCAATT)4	GTCTGAATGGAACAAGGAACCAAC	62	196~188
					GCCTATTCCTCTTGCTTTTTGGAT
66	SSR248	Chr. 3	87731463	(GCCGCT)4	GAACCTAAAACCGTTCCATTGACA	61	236~220
					GCATGAAACTAAGTTGGACCGTTT
67	SSR255	Chr. 5	59510084	(TCT)8	CCTCTCGACACTTGCTCTCTTTTC	60.2	164~153
					TGCCTTTAGGTAGGAGATCAGCAG
68	SSR257	Chr. 4	81748653	(TGAGAC)4	AGATGGTCCCTACCATTAACCGAT	61	210~181
					GAGTTTTGCTTGGAGGGATAACCT
69	SSR269	Chr. 1	85826235	(CTT)8	TGGCTCTCACATCTCTTTCCTTCT	58.4	280~263
					CGACCTCTTAGGAAGATTCAACCA
70	SSR272	Chr. 8	5938427	(TTA)8	CCGAACTTTTCTCTGCATGTTCTT	57.5	299~284
					AGAAAACCAACCTCCCATCAATTT
71	SSR275	Chr. 1	153879419	(CTT)8	ATTGTTGTAACGACGGTGATTGTG	59.3	237~226
					TCAAATTGTTCGACTCGGGAACTA
72	SSR277	Chr. 6	10982662	(ATT)8	ATTGGATCGCGCTGTGTATTTTAT	60.1	229~204
					TTTCAGATGCCACTTAACGACTGA
73	SSR278	Chr. 4	45858753	(AAT)8	TCATCTCGGTTTTAGGTTTTTGGA	57.5	295~287
					TGCACCCCTAATTCTAACAAAGGA
74	SSR283	Chr. 3	67762916	(TTAT)6	CCATGCATGTACATCCTTTAGTGG	57.9	158~141
					ACGGTAATACCAAAATCAAAGCAAG
75	SSR284	Chr. 6	51698769	(ATA)8	TGGAAACCCAAAGAGAAAAACAAA	61	310~280
					AAGACAACGAAAAGGGGAGGTTAG
76	SSR285	Chr. 3	9180069	(CA)12	GTGTTGTGGTCTCGTTGTTCGTAG	59.3	283~274
					GCCCCCTTTTACTTTTCCTTTTCT
77	SSR286	Chr. 1	189201973	(AAACAA)4	CATTTGGAAAGGGCTAATGAACTT	54	307~301
					ATTTGTGCTCCTTCCAAACATAGC
78	SSR287	Chr. 3	107536599	(GCCTGG)4	TATAACCTTGGGCTTCCTTCCAAT	58.4	265~252
					GCCATTACAAATCTCTGATGGTCC
79	SSR292	Chr. 3	6643123	(AAC)8	TAAAATCTTGTGGCTGACAAGCAA	57	227~208
					ATTCATACTTGCATGAGGGTTGG
80	SSR298	Chr. 5	2848949	(TG)12	TCGGTTACGAAGGGTCTATGGTTA	59	295~278
					GAGGCTCCCAACATAGGGTTATTT
81	SSR308	Chr. 6	6384778	(GGAAGA)4	TTTCCAGCAAAAGAATCTCAGGTC	61	231~220
					GAACCTAATTTTGGTGCATCTTGG
82	SSR309	Chr. 5	20669139	(TTTA)6	AATCCACACGAATTCAGTCAGTCA	60	276~251
					ACCACCACGACCAAGAATTAGAAA
83	SSR312	Chr. 4	5880529	(TTCCTC)4	TATCAGACCATTGAGCTTCCACAA	58.5	245~232
					ATTTATGACTATGGTGGGCTTCCA
84	SSR313	Chr. 1	19456002	(CTTCAG)4	AATGTAAAAAGGGAAGTGGGAACG	60	212~205
					TTCAGCACTGAAATTGAAGTCGAG
85	SSR315	Chr. 5	7227008	(TTC)8	CCCCTGCCTTTCGAATATGTAGTT	62.5	271~256
					TTGCAAATTCAAGTACAACACCCTT
86	SSR318	Chr. 3	106371094	(GAA)8	ATGTTAGGAGGAACCAAAGCCTTC	59.5	258~249
					CCTTTCGTTATAACCTTCGCAATG
87	SSR319	Chr. 2	714434	(AAATAA)4	ATAAAACCAAAGCTCATCCAAGCA	61	179~175
					TTGGGAAGCACAAGAAAAGAAAAG
88	SSR322	Chr. 1	134710432	(CAC)8	CCTGTAGTTTTTGCAAGAAATGGG	60	222~213
					CATTACCCTGAAACTCCATCCAAG
89	SSR325	Chr. 6	13615089	(AAT)8	GAGAAAACCGCGAGTAACAAAGAA	58	262~231
					GTTTCCTCAAAGATGAGGTCCAGA
90	SSR332	Chr. 8	52016714	(TTA)8	ATTGAAGAAACACCCGAGAACTTG	56	261~254
					CTTATTGGTGTGGGAATGTTTGGT
91	SSR334	Chr. 5	2924899	(TCAGAC)4	ATCTCGTGACTGTGAGTGAACCAG	55	247~204
					TGGGTTTCGATTCCATTGTCTTAT
92	SSR338	Chr. 2	76982174	(ATC)8	AACAAGAATTGCAGTGGAGGAAAG	56.5	242~227
					AGAGAGACAGAATGGGTGAGTGGT
93	SSR340	Chr. 1	84616472	(AAT)8	CCATATCATAGTGACCATGCGTGT	61	239~197
					TTGTCACGTTCTTTTCAAGGGTTT

## Sheet: Table S4
Table S4 Summary of diversity statistics of the 93 SSR markers used in the present study
Primer number	NA	NE	I	PIC	Ho	He	Fis
SSR008	9	2.8974	1.4906	0.631	0.4778	0.656	0.2704
SSR009	6	2.0442	0.9841	0.459	0.4573	0.5117	0.1047
SSR011	5	3.9044	1.3816	0.696	0.6519	0.7451	0.1237
SSR023	5	2.505	1.1157	0.55	0.4983	0.6018	0.1706
SSR028	8	3.3727	1.5445	0.668	0.5358	0.7047	0.2383
SSR031	5	1.6419	0.7284	0.348	0.3242	0.3916	0.1707
SSR033	3	2.0601	0.8106	0.418	0.4403	0.5155	0.1444
SSR035	5	3.3594	1.3487	0.651	0.5222	0.7035	0.2565
SSR039	3	1.6068	0.6318	0.322	0.2935	0.3783	0.2228
SSR041	5	4.2851	1.4997	0.726	0.3038	0.7679	0.6038
SSR045	5	2.4177	1.0993	0.527	0.1229	0.5874	0.7905
SSR049	2	1.9369	0.6768	0.367	0.2639	0.4845	0.4544
SSR053	4	2.4921	1.0853	0.537	0.4369	0.5998	0.2704
SSR065	7	6.0279	1.8687	0.813	0.5904	0.8355	0.2921
SSR067	3	1.9546	0.8354	0.43	0.3003	0.4892	0.385
SSR070	4	2.4208	1.1075	0.545	0.5324	0.5879	0.0928
SSR071	5	3.1215	1.2602	0.622	0.2765	0.6808	0.5932
SSR074	4	2.0431	0.7533	0.392	0.4369	0.5114	0.1443
SSR078	3	2.7508	1.0551	0.564	0.4778	0.6376	0.2493
SSR079	5	2.279	0.9566	0.464	0.5324	0.5622	0.0513
SSR080	3	2.4486	0.9742	0.512	0.5461	0.5926	0.0769
SSR086	4	1.3777	0.5628	0.257	0.2253	0.2746	0.1784
SSR087	4	2.6668	1.1091	0.551	0.5529	0.6261	0.1154
SSR088	6	3.352	1.3344	0.646	0.5563	0.7029	0.2072
SSR089	4	1.543	0.7083	0.329	0.0569	0.3525	0.8382
SSR098	7	4.6049	1.6371	0.749	0.6314	0.7842	0.1934
SSR100	4	2.6383	1.0492	0.542	0.3322	0.622	0.465
SSR107	3	1.9553	0.6913	0.371	0.3276	0.4894	0.3294
SSR108	3	1.7018	0.6192	0.33	0.3174	0.4131	0.2303
SSR110	3	2.6192	1.0156	0.537	0.5358	0.6193	0.1332
SSR116	5	2.2131	0.8968	0.446	0.0512	0.5491	0.9066
SSR122	3	2.253	0.9055	0.47	0.5631	0.5571	-0.0126
SSR123	3	2.285	0.9079	0.471	0.5461	0.5633	0.029
SSR124	5	2.1068	0.9082	0.442	0.4437	0.5263	0.1555
SSR126	3	1.1979	0.3557	0.158	0.1502	0.1655	0.0909
SSR129	6	2.2505	1.029	0.502	0.1092	0.5566	0.8035
SSR132	4	3.4426	1.2988	0.656	0.0523	0.7116	0.9263
SSR137	3	2.4877	0.9762	0.512	0.4164	0.599	0.3037
SSR141	3	1.5504	0.6251	0.313	0.2048	0.3556	0.4232
SSR147	3	2.1911	0.8535	0.44	0.4061	0.5445	0.2529
SSR148	3	1.9964	0.7648	0.396	0.3664	0.4999	0.2658
SSR150	4	2.6352	1.0598	0.55	0.5392	0.6216	0.131
SSR154	5	2.5901	1.0859	0.536	0.0698	0.6154	0.8864
SSR156	2	1.138	0.2401	0.114	0.1297	0.1215	-0.0693
SSR157	3	2.124	0.8336	0.43	0.4881	0.5301	0.0777
SSR159	3	1.9864	0.8553	0.442	0.3515	0.4974	0.2921
SSR162	3	1.3338	0.5003	0.235	0.1331	0.2507	0.4682
SSR163	3	1.9725	0.7095	0.376	0.3959	0.4939	0.197
SSR164	4	2.0514	0.7749	0.398	0.4505	0.5134	0.121
SSR165	4	2.3611	0.9657	0.485	0.5154	0.5774	0.106
SSR169	4	2.2299	0.9367	0.465	0.4198	0.5525	0.2389
SSR184	4	2.0955	0.8995	0.457	0.3618	0.5237	0.308
SSR187	3	1.2216	0.3709	0.17	0.1399	0.1817	0.2285
SSR192	3	2.1946	0.8519	0.44	0.5427	0.5453	0.0031
SSR195	4	2.6259	1.1131	0.552	0.57	0.6202	0.0795
SSR201	2	1.8949	0.6652	0.361	0.3413	0.4731	0.2773
SSR202	2	1.279	0.3759	0.194	0.0922	0.2185	0.5775
SSR203	3	2.3071	0.9225	0.48	0.4164	0.5675	0.2651
SSR205	2	1.205	0.3114	0.156	0.1877	0.1704	-0.1036
SSR207	3	1.8889	0.7528	0.387	0.3686	0.4714	0.2167
SSR219	2	1.9985	0.6928	0.375	0.3652	0.5005	0.2691
SSR222	4	2.2152	0.9081	0.464	0.5753	0.5495	-0.0488
SSR230	6	2.716	1.1454	0.559	0.43	0.6329	0.3194
SSR236	5	2.0395	0.778	0.396	0.4539	0.5105	0.1094
SSR238	2	1.8097	0.6396	0.347	0.3276	0.4482	0.2677
SSR248	5	2.7123	1.1321	0.562	0.5085	0.6324	0.1945
SSR255	4	1.2513	0.4393	0.192	0.1843	0.2012	0.0823
SSR257	3	2.1517	0.8821	0.457	0.4881	0.5362	0.0882
SSR269	4	2.0597	0.7815	0.401	0.2962	0.5154	0.4244
SSR272	4	2.2004	1.0101	0.495	0.5154	0.5465	0.0553
SSR275	3	1.9238	0.7736	0.398	0.3959	0.481	0.1755
SSR277	5	2.7871	1.1584	0.573	0.6246	0.6423	0.0259
SSR278	2	1.5185	0.5249	0.283	0.2253	0.342	0.3403
SSR283	3	1.9612	0.7868	0.405	0.4334	0.4909	0.1156
SSR284	4	1.9804	0.8591	0.424	0.3754	0.4959	0.2416
SSR285	2	1.9715	0.6859	0.371	0.4261	0.4936	0.1353
SSR286	2	1.9994	0.693	0.375	0.4573	0.5007	0.0851
SSR287	3	2.2276	0.8724	0.451	0.4573	0.552	0.1701
SSR292	4	2.332	0.9513	0.479	0.5768	0.5722	-0.0098
SSR298	3	1.9835	0.706	0.376	0.4027	0.4967	0.1878
SSR308	3	2.1289	0.8678	0.448	0.4676	0.5312	0.1182
SSR309	4	2.1919	0.9016	0.45	0.5222	0.5447	0.0397
SSR312	4	2.8057	1.1593	0.584	0.5939	0.6447	0.0773
SSR313	2	1.4343	0.4804	0.257	0.2014	0.3033	0.335
SSR315	4	2.2776	0.9349	0.464	0.5427	0.5619	0.0326
SSR318	2	1.9925	0.6913	0.374	0.3447	0.499	0.308
SSR319	2	1.9246	0.6734	0.365	0.5154	0.4812	-0.0728
SSR322	2	1.9216	0.6726	0.365	0.4007	0.4804	0.1645
SSR325	3	2.2982	0.9041	0.468	0.5734	0.5658	-0.015
SSR332	2	1.514	0.5227	0.282	0.2082	0.3401	0.3868
SSR334	2	1.9764	0.6872	0.372	0.413	0.4949	0.1641
SSR338	3	1.1623	0.2853	0.131	0.1502	0.1399	-0.0756
SSR340	7	2.483	1.0743	0.516	0.5904	0.598	0.0114
Average	3.75269	2.24827	0.881257	0.441366	0.391652	0.515366	0.231673
Total	349	-	-	-	-	-	-
NA, observed number of alleles; NE, effective number of alleles; I, Shannon's information index; PIC, polymorphism information content; Ho, observed heterozygosity; He, expected heterozygosity; Fis, fixation index.

## Sheet: Table S5
Table S5 The estimated membership probabilities of each lotus accession used in this study
Accession No.	Accession name	Q1	Q2
Group1	Aihong	0.9879	0.0121
	Bai Junzi Lian	0.8401	0.1599
	Bai Mei Lian	0.9349	0.0651
	Baiyi Zhanshi	0.8439	0.1561
	Baoshi Hua	0.9661	0.0339
	Benyue	0.957	0.043
	Bixue Danxin	0.794	0.206
	Cai Xiuqiu	0.9619	0.0381
	Chai Tou Feng	0.991	0.009
	Changban Xiaotaohong	0.9664	0.0336
	Chun Wang	0.762	0.238
	Chunshuilvbo	0.8517	0.1483
	Dahe Lian	0.8411	0.1589
	Dahongpao	0.7854	0.2146
	Danding Baihe	0.985	0.015
	Dongfang Yu Xiao	0.9694	0.0306
	Donghu Chunxiao	0.895	0.105
	Donghu Honglian	0.9877	0.0123
	Donghu Xi Zhao	0.9801	0.0199
	Doukounianhua	0.8997	0.1003
	Duli	0.978	0.022
	Echeng Honglian	0.9866	0.0134
	Fei Hong	0.9241	0.0759
	Fenhonglian	0.877	0.123
	Guangmang Wanzhang	0.982	0.018
	Hong Jingling	0.7653	0.2347
	Hong Linglong	0.9794	0.0206
	Hong Lou	0.9171	0.0829
	Hong Sijin	0.7053	0.2947
	Hong Yan Di Cui	0.991	0.009
	Hong Yun	0.9684	0.0316
	Hong Zhan Tuo Zhu	0.989	0.011
	Honghu Honglian	0.9889	0.0111
	Hongwanwan	0.911	0.089
	Hongxia	0.987	0.013
	Hongyingzhulian	0.7019	0.2981
	Jiaoyang Zui Wu	0.9661	0.0339
	Jiguang	0.8514	0.1486
	Jinbian Lian	0.9891	0.0109
	Jinbihuihuang	0.9766	0.0234
	Leng Yan Jiao Ren	0.985	0.015
	Lu Hua Nong	0.988	0.012
	Lv Fang Han Zhu	0.991	0.009
	Manao	0.9696	0.0304
	Meihong Chuantai	0.9859	0.0141
	Mo He	0.9289	0.0711
	Pingshan Furong	0.9843	0.0157
	Qian Dui Jin	0.9897	0.0103
	Qiancheng	0.9879	0.0121
	Qingling Honglian	0.983	0.017
	Qinhuai Baiyu	0.7944	0.2056
	Qiu Sheng	0.989	0.011
	Qiu Shui Chang Tian	0.9167	0.0833
	Rong Jiao	0.979	0.021
	Sai Meigui	0.7781	0.2219
	Shuang Tian Xiao Jiao	0.926	0.074
	Shui Meiren	0.739	0.261
	Taikong Feitian	0.758	0.242
	Taizhen Chu Yu	0.99	0.01
	Tao Hong Su Yu	0.985	0.015
	Weishan Honglian	0.707	0.293
	Xiang Bihe	0.985	0.015
	Xiao Feng Liang Yue	0.9833	0.0167
	Xiao Mei Hong	0.7337	0.2663
	Xiao Ye	0.9883	0.0117
	Xiao Yu Lou	0.9237	0.0763
	Xihu Honglian	0.9826	0.0174
	Xinghua Chunyu	0.9916	0.0084
	Xiyangyang	0.7083	0.2917
	Xuanwu Honglian	0.985	0.015
	Yan'er Mei	0.989	0.011
	Yangzhou Wanlian	0.9071	0.0929
	Yanyangtian	0.9829	0.0171
	Yanzhi Lu	0.8057	0.1943
	Yao Hua	0.7291	0.2709
	Yidian Hong	0.9814	0.0186
	Yimeng Chunse	0.7909	0.2091
	Yingbin Furong	0.7041	0.2959
	Yizhang Yulian	0.9313	0.0687
	Yu Loutai	0.718	0.282
	Yue Hua	0.8567	0.1433
	Zhong-ri Youyi Lian	0.9537	0.0463
	Zhouye Sajin	0.992	0.008
	Zhuzhou Honglian	0.9084	0.0916
	Zui Dongfeng	0.991	0.009
Group2	Baozhu Guanyin	0.1537	0.8463
	Bawang Pao	0.011	0.989
	Chao Jinbian	0.2836	0.7164
	Chongban Yizhangqing	0.2137	0.7863
	Chushui Huangli	0.0396	0.9604
	Di Cui Lian	0.1213	0.8787
	Die Lian Hua	0.008	0.992
	Donghu Qingsi	0.2964	0.7036
	Duocai	0.0419	0.9581
	Fei Huang	0.2179	0.7821
	Fei Yun Qianye	0.1237	0.8763
	Fen Dai	0.0993	0.9007
	Fen Qing Lian	0.1599	0.8401
	Fenghuang Zhenyu	0.1746	0.8254
	Fengjuanhongqi	0.069	0.931
	Fenmian Taohua	0.2029	0.7971
	Gaofeng Liangjie	0.008	0.992
	Guangchang Bai Ye	0.2463	0.7537
	Guanghui	0.2064	0.7936
	Guifei Chu Yu	0.0137	0.9863
	Hao Yue	0.236	0.764
	Hong Chun	0.1003	0.8997
	Hong Denglong	0.1249	0.8751
	Hong Hehuan	0.0121	0.9879
	Hong Qingting	0.0826	0.9174
	Hong Shaoyao Lian	0.008	0.992
	Hong Shizi	0.257	0.743
	Hongbian Yudie	0.0511	0.9489
	Hongjianlian	0.0243	0.9757
	Honglingjin	0.0687	0.9313
	Hongloumeng	0.0769	0.9231
	Hongqianye	0.2521	0.7479
	Hongxianglian	0.0136	0.9864
	Hongyicai	0.0767	0.9233
	Huang Ying	0.0306	0.9694
	Huang Yuan	0.0804	0.9196
	Ji Cui Lian	0.2423	0.7577
	Jian Xuan Shiqihao	0.0366	0.9634
	Jianxiang Yunv	0.0297	0.9703
	Jiefang Honglian	0.009	0.991
	Jin Hongpao	0.2389	0.7611
	Jing Nv	0.1706	0.8294
	Jinling Zhixing	0.2543	0.7457
	Jinfeng Zhanchi	0.005	0.995
	Jinyumantang	0.213	0.787
	Juwuba	0.2516	0.7484
	Lingtouyang	0.2721	0.7279
	Long Fei	0.0163	0.9837
	Moli Lian	0.005	0.995
	Pipa Cheng	0.2709	0.7291
	Qinfang Lian	0.045	0.955
	Qiu Cui	0.0847	0.9153
	Renmian Taohua	0.0079	0.9921
	Sai Fozuo	0.0466	0.9534
	Sai Jin	0.008	0.992
	Shengxian Bi Lian	0.2259	0.7741
	Shenqing	0.2721	0.7279
	Shu Honglian	0.0697	0.9303
	Shuguangxiu	0.013	0.987
	Sunwen Lian	0.2584	0.7416
	Taicheng Fucui	0.01	0.99
	Taige Shouxing	0.1744	0.8256
	Taikong Hongqi	0.067	0.933
	Taikong Jiaoyang	0.0711	0.9289
	Tianshan Bitai	0.1331	0.8669
	Xiezhua	0.2864	0.7136
	Xiezhua Hong	0.265	0.735
	Xingkong Mudan	0.1643	0.8357
	Xishi Huansha	0.0403	0.9597
	Xiyang Hong	0.0257	0.9743
	Xue Wu	0.0799	0.9201
	Xuelihonghua	0.1309	0.8691
	Yangcheng Wanlian	0.007	0.993
	Yanwu Yingti	0.259	0.741
	Yimeng Qingsi	0.1584	0.8416
	Yin Qiu	0.2433	0.7567
	Yingying	0.0191	0.9809
	Yu Die	0.2439	0.7561
	Yu Lou Ren Zui	0.0137	0.9863
	Zao Taohong	0.0767	0.9233
	Zhuguang	0.2956	0.7044
	Ziyulan	0.2973	0.7027
	Zui Lihua	0.259	0.741
Admixed group	Antou Chun	0.5044	0.4956
	Aoyun Lian	0.3449	0.6551
	Baiwanwan	0.4099	0.5901
	Baixianglian	0.3783	0.6217
	Baiyi Tianshi	0.4424	0.5576
	Baiyun Wanlian	0.4839	0.5161
	Caiyun Feidu	0.405	0.595
	Chongtai Lian	0.6037	0.3963
	Chun Xiao	0.4594	0.5406
	Chunbulao	0.6869	0.3131
	Chutian Xiangyun	0.5063	0.4937
	Cui Yun	0.5049	0.4951
	Cuiwei Xi Zhao	0.5893	0.4107
	Da Feng	0.6837	0.3163
	Da Jin	0.6827	0.3173
	Dan Yue	0.3599	0.6401
	Danban Hongwanwan	0.3727	0.6273
	Danfeng Chaoyang	0.4811	0.5189
	Dansajin	0.3534	0.6466
	Dasajin	0.4886	0.5114
	Dian E Zhuang	0.302	0.698
	Diaochan Fubin	0.5706	0.4294
	Dong Hua Hong	0.4503	0.5497
	Dongfanghong	0.3353	0.6647
	Donghu Xinhong	0.4711	0.5289
	Fen Linglong	0.3856	0.6144
	Fen Qianye	0.6854	0.3146
	Fenchuantai	0.4517	0.5483
	Fengcai	0.4857	0.5143
	Fenghua Zheng Mao	0.4139	0.5861
	Foshou Guanyin	0.6036	0.3964
	Furong Qiu Se	0.443	0.557
	Gongxun Lian	0.6191	0.3809
	Guoqinghong	0.5026	0.4974
	Hong Mudan	0.517	0.483
	Hong Ri	0.4936	0.5064
	Hong Sao	0.6379	0.3621
	Hong Taiyang	0.3647	0.6353
	Hong Toujin	0.691	0.309
	Hong Xi	0.6359	0.3641
	Hongniang	0.4546	0.5454
	Hongqilin	0.5943	0.4057
	Hongqun Xiu Jin	0.4499	0.5501
	Hongwa Lian	0.6973	0.3027
	Hongyingtao	0.6139	0.3861
	Huanglingyang	0.3083	0.6917
	Huayuxiao	0.462	0.538
	Huoju	0.4183	0.5817
	Jian Wu	0.5124	0.4876
	Jiaorong Sanbian	0.6377	0.3623
	Jifei Lian	0.6904	0.3096
	Jin Fenghuang	0.4539	0.5461
	Jin Hehuan	0.352	0.648
	Jin Taiyang	0.4149	0.5851
	Jin Xia	0.5629	0.4371
	Jinling Changxiang	0.4139	0.5861
	Jinling Huodu	0.3091	0.6909
	Jinling Nvshen	0.6416	0.3584
	Jinqi	0.6844	0.3156
	Jinqiu	0.4649	0.5351
	Jinzhu Luo Yupan	0.426	0.574
	Lian Xia	0.5141	0.4859
	Lihua Bai	0.5764	0.4236
	Liuyun	0.5931	0.4069
	Lizhi Fangzi	0.5409	0.4591
	Lvruyi	0.3521	0.6479
	Manao Hong	0.5586	0.4414
	Manjianghong	0.4433	0.5567
	Mei Sanse	0.4137	0.5863
	Meiyuan Xiu Se	0.5216	0.4784
	Mini Chunse	0.3394	0.6606
	Nihelu Lian	0.4074	0.5926
	Pizhen Fen	0.3287	0.6713
	Pizhen Hong	0.4097	0.5903
	Puzhehei Baihe	0.564	0.436
	Puzhehei Honghe	0.5024	0.4976
	Qian Bai Wan	0.4374	0.5626
	Qianban Lian	0.5994	0.4006
	Qianling Baihe	0.683	0.317
	Qinhuai Honglou	0.4466	0.5534
	Qinhuai Renjia	0.6989	0.3011
	Richu	0.6823	0.3177
	Ruixue	0.4384	0.5616
	Ruyi Lian	0.6696	0.3304
	Shancheng Denghai	0.6997	0.3003
	Shanglin Chunse	0.3706	0.6294
	Shaoxing Honglian	0.4591	0.5409
	Shuyue	0.4996	0.5004
	Tangzhaotisi Lian	0.486	0.514
	Tian Jiao	0.5873	0.4127
	Tong Xiu Mian	0.564	0.436
	Tong Yan	0.5443	0.4557
	Wenjun Fuhong	0.5011	0.4989
	Wu Fei Lian	0.6334	0.3666
	Xiannv Sanhua	0.4256	0.5744
	Xiao Jingling	0.3983	0.6017
	Xiao Lv Tai	0.3753	0.6247
	Xiao Zhizi	0.3159	0.6841
	Xiaosajin	0.5504	0.4496
	Xin Jie	0.3357	0.6643
	Xin Shuimitao	0.612	0.388
	Xin Yun Jin	0.428	0.572
	Xintongshuai	0.3977	0.6023
	Xiwang	0.4539	0.5461
	Xue Cui Lian	0.5533	0.4467
	Yan Guilai	0.3489	0.6511
	Yan Xia	0.6151	0.3849
	Yanyang Gaozhao	0.6199	0.3801
	Yanzhi Hong	0.5326	0.4674
	Yimeng Song	0.6583	0.3417
	Yin Ping Chu Zhan	0.6907	0.3093
	Yinghua	0.6736	0.3264
	Yipeng Xue	0.3237	0.6763
	Yizhangqing	0.624	0.376
	Yu Ye Jin Bo	0.5817	0.4183
	Yunjin	0.4826	0.5174
	Zhao Yun	0.4141	0.5859
	Zhizi Wanlian	0.3921	0.6079
	Zhongshan Hongtai	0.5281	0.4719
	Zhufeng Cuiying	0.4136	0.5864
	Zhufu	0.5609	0.4391
	Zhulian Ban Juan	0.3877	0.6123
	Zhuoyue	0.4456	0.5544
	Zi Rui	0.6239	0.3761
	Zixia Bei	0.499	0.501

## Sheet: Table S6
Table S6 The kinship values between the accessions used in the association population
	Qingling Honglian	Honghu Honglian	Xihu Honglian	Zhuzhou Honglian	Xuanwu Honglian	Mo He	Dahe Lian	Sunwen Lian	Jifei Lian	Hongyingzhulian	Bixue Danxin	Zhong-ri Youyi Lian	Dahongpao	Zhongshan Hongtai	Zixia Bei	Jiefang Honglian	Donghu Honglian	Weishan Honglian	Hongxianglian	Fenhonglian	Fenchuantai	Danban Hongwanwan	Nihelu Lian	Baixianglian	Yizhangqing	Dian E Zhuang	Benyue	Jianxiang Yunv	Hongqianye	Echeng Honglian	Tangzhaotisi Lian	Hongwanwan	Chunbulao	Hong Lou	Fei Hong	Yan'er Mei	Rong Jiao	Taicheng Fucui	Ruyi Lian	Qianling Baihe	Shengxian Bi Lian	Baiwanwan	Chongban Yizhangqing	Qian Bai Wan	Dasajin	Chongtai Lian	Qianban Lian	Dansajin	Hong Toujin
Qingling Honglian	1	0.442	0.8619	0.3018	0.4717	0.3256	0.3588	0	0.1109	0.0993	0.4138	0.2623	0.4245	0.1734	0.0132	0	0.4041	0.1131	0	0.1035	0	0.1379	0.0905	0.1415	0.1418	0	0.3535	0	0	0.4793	0.0039	0.4086	0.1187	0.3045	0.3288	0.3041	0.2229	0	0.0068	0.0859	0	0	0	0	0.0106	0.1336	0.1224	0.0042	0.2199
Honghu Honglian	0.442	1	0.442	0.4515	0.6408	0.4605	0.541	0	0.4122	0.4005	0.0833	0.4793	0.0943	0.1832	0.0446	0	0.754	0.4144	0	0.1653	0	0.1094	0.0889	0.1129	0.2428	0.018	0.3805	0	0	0.6198	0.1176	0.6922	0.1795	0.2314	0.256	0.5563	0.2973	0	0.0614	0.3993	0	0.0056	0	0.1409	0.1415	0.2344	0.223	0	0.3234
Xihu Honglian	0.8619	0.442	1	0.3018	0.4717	0.3256	0.3588	0	0.1109	0.0993	0.4138	0.2623	0.4245	0.1734	0.0132	0	0.4041	0.1131	0	0.1035	0	0.1379	0.0905	0.1415	0.1418	0	0.3535	0	0	0.4793	0.0039	0.4086	0.1187	0.3045	0.3288	0.3041	0.2229	0	0.0068	0.0859	0	0	0	0	0.0106	0.1336	0.1224	0.0042	0.2199
Zhuzhou Honglian	0.3018	0.4515	0.3018	1	0.4673	0.7278	0.3704	0	0.2106	0.2101	0.055	0.2895	0.0658	0.2806	0.019	0	0.5303	0.2131	0	0.0873	0	0.07	0.1132	0.0733	0.1478	0	0.2195	0	0	0.4863	0.0655	0.3925	0.1281	0.1223	0.141	0.3774	0.2011	0	0	0.1804	0	0.0366	0	0.0006	0.0778	0.2716	0.2605	0	0.2977
Xuanwu Honglian	0.4717	0.6408	0.4717	0.4673	1	0.4654	0.5337	0.0157	0.2524	0.2406	0.1381	0.4481	0.1491	0.2268	0.0826	0	0.6787	0.2529	0	0.1164	0.0561	0.1181	0.1147	0.1217	0.1879	0.0567	0.2967	0	0	0.9995	0.1509	0.6392	0.084	0.1442	0.1689	0.5074	0.2466	0	0	0.4162	0	0.0881	0	0.1109	0.1628	0.3559	0.3445	0.0205	0.3767
Mo He	0.3256	0.4605	0.3256	0.7278	0.4654	1	0.3564	0	0.2171	0.2165	0.0753	0.3017	0.0863	0.2652	0.0138	0	0.5461	0.2196	0	0.1023	0	0.0699	0.101	0.0733	0.158	0	0.2365	0	0	0.4845	0.0653	0.3785	0.1244	0.1437	0.1627	0.3908	0.212	0	0	0.1818	0	0.0179	0	0.0042	0.0771	0.2723	0.2611	0	0.2908
Dahe Lian	0.3588	0.541	0.3588	0.3704	0.5337	0.3564	1	0.048	0.2053	0.1937	0.1062	0.2904	0.117	0.2651	0.0468	0	0.573	0.2189	0	0.0486	0.0026	0.1276	0.1124	0.1311	0.0587	0.1241	0.2286	0	0	0.53	0.0672	0.5808	0.0631	0.182	0.1839	0.371	0.1405	0	0	0.2614	0	0.1174	0	0.0086	0.074	0.2099	0.2099	0.0435	0.2724
Sunwen Lian	0	0	0	0	0.0157	0	0.048	1	0.0437	0.0432	0	0	0	0	0	0.1862	0	0.0401	0.2197	0	0.0223	0.29	0.2359	0.294	0.0057	0.3231	0	0.2428	0.0971	0.006	0.0136	0	0	0	0	0	0	0.0812	0	0	0.2565	0.2676	0.257	0.1688	0.0263	0.0404	0.0346	0.1495	0.0042
Jifei Lian	0.1109	0.4122	0.1109	0.2106	0.2524	0.2171	0.2053	0.0437	1	0.4803	0	0.2101	0	0.071	0.0185	0	0.3139	0.4894	0	0.0587	0	0.0921	0.168	0.0955	0.1677	0.0814	0.1177	0	0	0.26	0.0973	0.2758	0.093	0.0438	0.0623	0.1913	0.0454	0	0.0666	0.2116	0.1347	0.2115	0.1241	0.1553	0.1094	0.0553	0.0442	0.0478	0.1299
Hongyingzhulian	0.0993	0.4005	0.0993	0.2101	0.2406	0.2165	0.1937	0.0432	0.4803	1	0	0.1986	0	0.0705	0.018	0	0.3023	0.478	0	0.0581	0	0.0804	0.1562	0.0837	0.1671	0.0698	0.1062	0	0	0.2482	0.0967	0.2637	0.0925	0.0322	0.0506	0.1908	0.0449	0	0.066	0.2111	0.1342	0.1999	0.1236	0.1547	0.1089	0.0548	0.0437	0.0472	0.1185
Bixue Danxin	0.4138	0.0833	0.4138	0.055	0.1381	0.0753	0.1062	0	0	0	1	0.0186	0.6281	0.1499	0	0	0.062	0	0	0.0475	0	0.0705	0	0.0739	0.0132	0	0.2136	0	0.004	0.1345	0	0.1104	0.0226	0.2645	0.272	0	0.062	0	0.0833	0	0	0	0	0	0	0.0042	0.0042	0	0.0646
Zhong-ri Youyi Lian	0.2623	0.4793	0.2623	0.2895	0.4481	0.3017	0.2904	0	0.2101	0.1986	0.0186	1	0.0293	0.1382	0.1027	0	0.4903	0.218	0	0.1975	0.0101	0.0439	0.1313	0.0471	0.0974	0.0829	0.2687	0	0	0.4781	0.0599	0.4484	0.0177	0.085	0.0868	0.281	0.217	0	0.0307	0.1742	0	0.0866	0	0.0186	0.0721	0.1563	0.1508	0	0.1978
Dahongpao	0.4245	0.0943	0.4245	0.0658	0.1491	0.0863	0.117	0	0	0	0.6281	0.0293	1	0.1608	0	0	0.0728	0	0	0.0472	0	0.0702	0	0.0735	0.0128	0	0.2021	0	0.0037	0.1455	0	0.0984	0.011	0.2641	0.2716	0.0048	0.0616	0	0.094	0	0	0	0	0	0	0.0038	0.0038	0	0.0642
Zhongshan Hongtai	0.1734	0.1832	0.1734	0.2806	0.2268	0.2652	0.2651	0	0.071	0.0705	0.1499	0.1382	0.1608	1	0	0.0301	0.2796	0.0676	0	0	0	0.0554	0.258	0.0587	0.1243	0.047	0.0782	0	0.2451	0.2174	0.1191	0.2379	0.1117	0.0487	0.0732	0.0579	0	0.0092	0	0.0553	0	0.0478	0.0077	0	0.1427	0.1713	0.16	0.0529	0.2848
Zixia Bei	0.0132	0.0446	0.0132	0.019	0.0826	0.0138	0.0468	0	0.0185	0.018	0	0.1027	0	0	1	0	0.0416	0.015	0.016	0	0.1025	0	0	0	0	0.0492	0	0.0033	0.0295	0.0677	0.0273	0.0126	0	0	0	0	0	0	0	0.0588	0.0032	0.0142	0.0036	0	0.034	0.0849	0.0849	0.0387	0.1264
Jiefang Honglian	0	0	0	0	0	0	0	0.1862	0	0	0	0	0	0.0301	0	1	0	0	0.8556	0	0.0505	0.0332	0.0205	0.0369	0	0.2107	0	0.5192	0.2592	0	0.0476	0	0	0	0	0	0	0.5205	0	0	0.2085	0.0264	0.2221	0.0321	0.0339	0.0596	0.0728	0.1025	0
Donghu Honglian	0.4041	0.754	0.4041	0.5303	0.6787	0.5461	0.573	0	0.3139	0.3023	0.062	0.4903	0.0728	0.2796	0.0416	0	1	0.3167	0	0.1186	0	0.1173	0.0887	0.1173	0.2072	0.035	0.3025	0	0	0.7035	0.1406	0.6124	0.1375	0.1944	0.2131	0.6048	0.2269	0	0.008	0.3685	0	0.0633	0	0.0855	0.153	0.2552	0.244	0	0.3427
Weishan Honglian	0.1131	0.4144	0.1131	0.2131	0.2529	0.2196	0.2189	0.0401	0.4894	0.478	0	0.218	0	0.0676	0.015	0	0.3167	1	0	0.0608	0	0.0888	0.1648	0.0921	0.1645	0.0837	0.12	0	0	0.2605	0.0939	0.278	0.0841	0.0348	0.0533	0.1992	0.0584	0	0.0742	0.2086	0.1315	0.214	0.1209	0.1465	0.1062	0.0519	0.0408	0.0444	0.1267
Hongxianglian	0	0	0	0	0	0	0	0.2197	0	0	0	0	0	0	0.016	0.8556	0	0	1	0	0.0725	0.053	0.0677	0.0346	0	0.1868	0	0.5778	0.2403	0	0	0	0	0	0	0	0	0.52	0	0	0.1706	0	0.1826	0	0	0	0	0.0805	0
Fenhonglian	0.1035	0.1653	0.1035	0.0873	0.1164	0.1023	0.0486	0	0.0587	0.0581	0.0475	0.1975	0.0472	0	0	0	0.1186	0.0608	0	1	0	0	0.0414	0	0.034	0	0.2323	0	0	0.1409	0	0.1594	0.0359	0.0755	0.0828	0.1297	0.1585	0	0.0486	0	0	0	0	0	0	0	0	0	0
Fenchuantai	0	0	0	0	0.0561	0	0.0026	0.0223	0	0	0	0.0101	0	0	0.1025	0.0505	0	0	0.0725	0	1	0	0.0148	0	0	0.0157	0	0.0485	0	0.0356	0.0272	0	0	0	0	0	0	0.0645	0	0.0255	0	0	0	0.0183	0.0118	0.1081	0.1136	0	0.0173
Danban Hongwanwan	0.1379	0.1094	0.1379	0.07	0.1181	0.0699	0.1276	0.29	0.0921	0.0804	0.0705	0.0439	0.0702	0.0554	0	0.0332	0.1173	0.0888	0.053	0	0	1	0.1672	0.8203	0.1397	0.6496	0.0261	0.1304	0.1666	0.0971	0.0725	0.1707	0	0.0422	0.0441	0.025	0	0	0	0.0254	0.2177	0.2003	0.2293	0.2486	0.0284	0.0467	0.058	0.2027	0.1129
Nihelu Lian	0.0905	0.0889	0.0905	0.1132	0.1147	0.101	0.1124	0.2359	0.168	0.1562	0	0.1313	0	0.258	0	0.0205	0.0887	0.1648	0.0677	0.0414	0.0148	0.1672	1	0.1284	0.0922	0.2733	0.1223	0.1348	0.0097	0.1399	0.0816	0.14	0.0718	0	0	0	0	0	0	0.04	0.1099	0.1876	0.0989	0.1694	0.0942	0.1209	0.1095	0.1339	0.0769
Baixianglian	0.1415	0.1129	0.1415	0.0733	0.1217	0.0733	0.1311	0.294	0.0955	0.0837	0.0739	0.0471	0.0735	0.0587	0	0.0369	0.1173	0.0921	0.0346	0	0	0.8203	0.1284	1	0.1432	0.6547	0	0.1339	0.1489	0.1006	0.0758	0.1745	0	0.0454	0.0473	0.0281	0.0022	0	0	0.0286	0.2214	0.2041	0.2331	0.2524	0.0315	0.0499	0.0613	0.2064	0.1163
Yizhangqing	0.1418	0.2428	0.1418	0.1478	0.1879	0.158	0.0587	0.0057	0.1677	0.1671	0.0132	0.0974	0.0128	0.1243	0	0	0.2072	0.1645	0	0.034	0	0.1397	0.0922	0.1432	1	0.1005	0.1092	0	0.0973	0.1616	0.1283	0.2444	0.0615	0.0522	0.0652	0.1335	0.0306	0	0.031	0.21	0.0483	0.1486	0.0488	0.2083	0.135	0.0949	0.0949	0.0836	0.1993
Dian E Zhuang	0	0.018	0	0	0.0567	0	0.1241	0.3231	0.0814	0.0698	0	0.0829	0	0.047	0.0492	0.2107	0.035	0.0837	0.1868	0	0.0157	0.6496	0.2733	0.6547	0.1005	1	0	0.3282	0.1501	0.0473	0.1064	0.0778	0	0	0	0	0	0.033	0	0.0877	0.2617	0.2902	0.2733	0.2652	0.0624	0.1096	0.1209	0.2579	0.1126
Benyue	0.3535	0.3805	0.3535	0.2195	0.2967	0.2365	0.2286	0	0.1177	0.1062	0.2136	0.2687	0.2021	0.0782	0	0	0.3025	0.12	0	0.2323	0	0.0261	0.1223	0	0.1092	0	1	0	0	0.31	0.0209	0.4423	0.1294	0.2762	0.3006	0.2837	0.2797	0	0.0467	0.1032	0	0	0	0	0.0333	0.0502	0.039	0	0.0603
Jianxiang Yunv	0	0	0	0	0	0	0	0.2428	0	0	0	0	0	0	0.0033	0.5192	0	0	0.5778	0	0.0485	0.1304	0.1348	0.1339	0	0.3282	0	1	0.1051	0	0	0	0	0	0	0	0	0.2956	0	0	0.2509	0.1428	0.2626	0.0469	0	0	0	0.174	0
Hongqianye	0	0	0	0	0	0	0	0.0971	0	0	0.004	0	0.0037	0.2451	0.0295	0.2592	0	0	0.2403	0	0	0.1666	0.0097	0.1489	0.0973	0.1501	0	0.1051	1	0	0.2249	0	0	0	0	0	0	0.1849	0	0.1559	0.0032	0	0.0151	0.1584	0.2092	0.1407	0.1407	0.0504	0.1207
Echeng Honglian	0.4793	0.6198	0.4793	0.4863	0.9995	0.4845	0.53	0.006	0.26	0.2482	0.1345	0.4781	0.1455	0.2174	0.0677	0	0.7035	0.2605	0	0.1409	0.0356	0.0971	0.1399	0.1006	0.1616	0.0473	0.31	0	0	1	0.1302	0.6649	0.0917	0.1519	0.1766	0.4925	0.2373	0	0	0.4012	0	0.0901	0	0.0617	0.1421	0.3181	0.3067	0.0056	0.3394
Tangzhaotisi Lian	0.0039	0.1176	0.0039	0.0655	0.1509	0.0653	0.0672	0.0136	0.0973	0.0967	0	0.0599	0	0.1191	0.0273	0.0476	0.1406	0.0939	0	0	0.0272	0.0725	0.0816	0.0758	0.1283	0.1064	0.0209	0	0.2249	0.1302	1	0.1177	0.0134	0	0.0046	0.0644	0	0	0	0.296	0.0492	0.0873	0.0496	0.1595	0.2436	0.1369	0.1369	0.073	0.167
Hongwanwan	0.4086	0.6922	0.4086	0.3925	0.6392	0.3785	0.5808	0	0.2758	0.2637	0.1104	0.4484	0.0984	0.2379	0.0126	0	0.6124	0.278	0	0.1594	0	0.1707	0.14	0.1745	0.2444	0.0778	0.4423	0	0	0.6649	0.1177	1	0.1635	0.2157	0.2409	0.4629	0.2719	0	0	0.3618	0	0.1373	0	0.1288	0.1418	0.2191	0.2076	0.0336	0.2987
Chunbulao	0.1187	0.1795	0.1187	0.1281	0.084	0.1244	0.0631	0	0.093	0.0925	0.0226	0.0177	0.011	0.1117	0	0	0.1375	0.0841	0	0.0359	0	0	0.0718	0	0.0615	0	0.1294	0	0	0.0917	0.0134	0.1635	1	0.1325	0.1455	0.1494	0.0965	0	0	0.0509	0	0	0	0.0551	0.037	0.0378	0.0265	0	0.0749
Hong Lou	0.3045	0.2314	0.3045	0.1223	0.1442	0.1437	0.182	0	0.0438	0.0322	0.2645	0.085	0.2641	0.0487	0	0	0.1944	0.0348	0	0.0755	0	0.0422	0	0.0454	0.0522	0	0.2762	0	0	0.1519	0	0.2157	0.1325	1	0.4513	0.2	0.2026	0	0.0835	0.0346	0	0	0	0	0	0	0.0039	0	0.1089
Fei Hong	0.3288	0.256	0.3288	0.141	0.1689	0.1627	0.1839	0	0.0623	0.0506	0.272	0.0868	0.2716	0.0732	0	0	0.2131	0.0533	0	0.0828	0	0.0441	0	0.0473	0.0652	0	0.3006	0	0	0.1766	0.0046	0.2409	0.1455	0.4513	1	0.2074	0.2044	0	0.0798	0.0533	0	0	0	0	0.0001	0.0113	0.0113	0	0.1219
Yan'er Mei	0.3041	0.5563	0.3041	0.3774	0.5074	0.3908	0.371	0	0.1913	0.1908	0	0.281	0.0048	0.0579	0	0	0.6048	0.1992	0	0.1297	0	0.025	0	0.0281	0.1335	0	0.2837	0	0	0.4925	0.0644	0.4629	0.1494	0.2	0.2074	1	0.4222	0	0.0392	0.2616	0	0.05	0	0.0944	0.0655	0.1834	0.1778	0	0.1791
Rong Jiao	0.2229	0.2973	0.2229	0.2011	0.2466	0.212	0.1405	0	0.0454	0.0449	0.062	0.217	0.0616	0	0	0	0.2269	0.0584	0	0.1585	0	0	0	0.0022	0.0306	0	0.2797	0	0	0.2373	0	0.2719	0.0965	0.2026	0.2044	0.4222	1	0	0.0408	0.1029	0	0	0	0	0	0.0403	0.0513	0	0.0878
Taicheng Fucui	0	0	0	0	0	0	0	0.0812	0	0	0	0	0	0.0092	0	0.5205	0	0	0.52	0	0.0645	0	0	0	0	0.033	0	0.2956	0.1849	0	0	0	0	0	0	0	0	1	0	0	0.0745	0	0.075	0	0	0.0137	0.0137	0	0
Ruyi Lian	0.0068	0.0614	0.0068	0	0	0	0	0	0.0666	0.066	0.0833	0.0307	0.094	0	0	0	0.008	0.0742	0	0.0486	0	0	0	0	0.031	0	0.0467	0	0	0	0	0	0	0.0835	0.0798	0.0392	0.0408	0	1	0	0.0305	0.0574	0.0309	0	0	0	0	0	0
Qianling Baihe	0.0859	0.3993	0.0859	0.1804	0.4162	0.1818	0.2614	0	0.2116	0.2111	0	0.1742	0	0.0553	0.0588	0	0.3685	0.2086	0	0	0.0255	0.0254	0.04	0.0286	0.21	0.0877	0.1032	0	0.1559	0.4012	0.296	0.3618	0.0509	0.0346	0.0533	0.2616	0.1029	0	0	1	0	0.109	0	0.2306	0.2805	0.1959	0.1959	0.0713	0.2537
Shengxian Bi Lian	0	0	0	0	0	0	0	0.2565	0.1347	0.1342	0	0	0	0	0.0032	0.2085	0	0.1315	0.1706	0	0	0.2177	0.1099	0.2214	0.0483	0.2617	0	0.2509	0.0032	0	0.0492	0	0	0	0	0	0	0.0745	0.0305	0	1	0.3983	0.5239	0.1456	0.0503	0	0	0.2929	0
Baiwanwan	0	0.0056	0	0.0366	0.0881	0.0179	0.1174	0.2676	0.2115	0.1999	0	0.0866	0	0.0478	0.0142	0.0264	0.0633	0.214	0	0	0	0.2003	0.1876	0.2041	0.1486	0.2902	0	0.1428	0	0.0901	0.0873	0.1373	0	0	0	0.05	0	0	0.0574	0.109	0.3983	1	0.3987	0.1846	0.0997	0	0	0.3296	0.1161
Chongban Yizhangqing	0	0	0	0	0	0	0	0.257	0.1241	0.1236	0	0	0	0.0077	0.0036	0.2221	0	0.1209	0.1826	0	0	0.2293	0.0989	0.2331	0.0488	0.2733	0	0.2626	0.0151	0	0.0496	0	0	0	0	0	0	0.075	0.0309	0	0.5239	0.3987	1	0.1461	0.0508	0	0	0.2933	0
Qian Bai Wan	0	0.1409	0	0.0006	0.1109	0.0042	0.0086	0.1688	0.1553	0.1547	0	0.0186	0	0	0	0.0321	0.0855	0.1465	0	0	0.0183	0.2486	0.1694	0.2524	0.2083	0.2652	0	0.0469	0.1584	0.0617	0.1595	0.1288	0.0551	0	0	0.0944	0	0	0	0.2306	0.1456	0.1846	0.1461	1	0.1495	0.0554	0.0554	0.1197	0.0978
Dasajin	0.0106	0.1415	0.0106	0.0778	0.1628	0.0771	0.074	0.0263	0.1094	0.1089	0	0.0721	0	0.1427	0.034	0.0339	0.153	0.1062	0	0	0.0118	0.0284	0.0942	0.0315	0.135	0.0624	0.0333	0	0.2092	0.1421	0.2436	0.1418	0.037	0	0.0001	0.0655	0	0	0	0.2805	0.0503	0.0997	0.0508	0.1495	1	0.1325	0.1213	0.0631	0.1681
Chongtai Lian	0.1336	0.2344	0.1336	0.2716	0.3559	0.2723	0.2099	0.0404	0.0553	0.0548	0.0042	0.1563	0.0038	0.1713	0.0849	0.0596	0.2552	0.0519	0	0	0.1081	0.0467	0.1209	0.0499	0.0949	0.1096	0.0502	0	0.1407	0.3181	0.1369	0.2191	0.0378	0	0.0113	0.1834	0.0403	0.0137	0	0.1959	0	0	0	0.0554	0.1325	1	0.5863	0	0.3028
Qianban Lian	0.1224	0.223	0.1224	0.2605	0.3445	0.2611	0.2099	0.0346	0.0442	0.0437	0.0042	0.1508	0.0038	0.16	0.0849	0.0728	0.244	0.0408	0	0	0.1136	0.058	0.1095	0.0613	0.0949	0.1209	0.039	0	0.1407	0.3067	0.1369	0.2076	0.0265	0.0039	0.0113	0.1778	0.0513	0.0137	0	0.1959	0	0	0	0.0554	0.1213	0.5863	1	0	0.3139
Dansajin	0.0042	0	0.0042	0	0.0205	0	0.0435	0.1495	0.0478	0.0472	0	0	0	0.0529	0.0387	0.1025	0	0.0444	0.0805	0	0	0.2027	0.1339	0.2064	0.0836	0.2579	0	0.174	0.0504	0.0056	0.073	0.0336	0	0	0	0	0	0	0	0.0713	0.2929	0.3296	0.2933	0.1197	0.0631	0	0	1	0.0464
Hong Toujin	0.2199	0.3234	0.2199	0.2977	0.3767	0.2908	0.2724	0.0042	0.1299	0.1185	0.0646	0.1978	0.0642	0.2848	0.1264	0	0.3427	0.1267	0	0	0.0173	0.1129	0.0769	0.1163	0.1993	0.1126	0.0603	0	0.1207	0.3394	0.167	0.2987	0.0749	0.1089	0.1219	0.1791	0.0878	0	0	0.2537	0	0.1161	0	0.0978	0.1681	0.3028	0.3139	0.0464	1
Zhuoyue	0	0	0	0	0.0089	0	0.009	0	0	0	0.008	0	0	0	0.016	0	0.0101	0	0.0127	0.018	0.0107	0	0	0	0.0167	0.0389	0	0	0.022	0.0221	0	0	0	0	0	0	0	0.0667	0	0.0488	0	0	0	0	0	0.0491	0.0602	0	0
Hong Jingling	0.0813	0.1634	0.0813	0.0516	0	0.0663	0.1294	0	0.023	0.0114	0.0244	0.0642	0.0129	0	0	0	0.1283	0.0361	0	0.0491	0	0	0	0	0.0457	0	0.1427	0	0.0102	0	0.0259	0.1159	0.1117	0.1512	0.1753	0.1348	0.1319	0	0	0.0409	0	0	0	0.0572	0.0438	0.0567	0.0455	0	0.0715
Xin Shuimitao	0	0.1684	0	0.1248	0.0483	0.1254	0.1576	0.0738	0.1998	0.2103	0	0.1023	0	0	0.0019	0	0.1726	0.2023	0	0	0.0354	0.1674	0	0.171	0.0193	0.1788	0	0.0372	0	0.0617	0.0254	0.0358	0.0111	0	0	0.1341	0.0757	0	0.0065	0.063	0.0187	0.1057	0.0192	0.0733	0.0041	0.085	0.0962	0.0096	0.0708
Jin Hongpao	0	0	0	0	0	0	0	0.1011	0	0	0	0	0	0	0.0272	0.1008	0	0	0.1909	0	0.0721	0	0	0	0	0	0	0.1123	0.1358	0	0.0242	0	0	0	0	0	0	0.144	0	0	0.0509	0	0.0514	0.0995	0.0254	0	0	0.0303	0
Yinghua	0.1893	0.2456	0.1893	0.1576	0.2808	0.1587	0.1402	0	0.0943	0.0829	0.1002	0.1185	0.1109	0.0685	0.0089	0	0.2181	0.0856	0	0.0818	0	0.183	0.0962	0.1866	0.0975	0.0939	0.1744	0	0	0.2603	0.049	0.1853	0.05	0.1228	0.1191	0.209	0.1396	0	0	0.1633	0	0	0	0.0847	0.0114	0	0.0023	0.0327	0.0002
Liuyun	0.1234	0.1808	0.1234	0.1183	0.1399	0.1145	0.1894	0	0.0074	0.0068	0	0.1299	0	0	0	0	0.1909	0.0094	0	0.0877	0	0	0.1579	0	0.0539	0	0.1685	0	0	0.1924	0.0274	0.3468	0.105	0.1057	0.1187	0.1384	0.069	0	0	0.1362	0	0.0368	0	0.0124	0.0341	0.057	0.0515	0.0222	0.0606
Diaochan Fubin	0	0.0399	0	0	0.0816	0	0	0	0.003	0.0024	0	0.0544	0	0	0	0	0.0985	0.0049	0	0.0451	0.1361	0	0.0019	0	0.0252	0	0	0	0	0.0836	0.0006	0	0.0071	0	0	0.0685	0	0	0	0.0541	0	0	0	0	0	0.036	0.0415	0	0
Gaofeng Liangjie	0	0	0	0	0	0	0	0.1297	0	0	0	0	0	0	0.0226	0.3729	0	0	0.4591	0	0.0061	0.0451	0	0.0273	0	0.1525	0	0.4027	0.1459	0	0	0	0	0	0	0	0	0.4903	0	0	0.0934	0	0.1051	0	0	0	0	0.0468	0
Xin Jie	0	0	0	0	0	0	0	0.0427	0.0866	0.097	0	0	0	0.0441	0	0.1933	0	0.0833	0.1221	0	0	0	0.1166	0	0	0.0249	0	0.1577	0	0	0	0	0.008	0	0	0	0	0.1213	0.0383	0	0.1393	0.1043	0.1287	0.0547	0	0	0	0.0523	0
Xintongshuai	0	0	0	0	0	0	0	0	0	0	0	0	0	0	0.0148	0.1484	0	0	0.1783	0	0.0926	0	0.0512	0	0	0	0	0.0502	0.1548	0	0	0	0	0	0	0	0	0.1516	0	0	0	0	0	0.002	0.0112	0.1036	0.1036	0	0.0004
Jinling Zhixing	0	0	0	0	0	0	0	0.0111	0	0	0.0635	0	0.0743	0	0.041	0.1775	0	0	0.2296	0	0.0105	0.0007	0.0028	0.0038	0	0.1694	0	0.254	0.0367	0	0	0	0	0	0	0	0	0.1764	0.0124	0	0	0	0	0	0	0	0	0	0
Jiguang	0.1577	0.151	0.1577	0.1047	0.1127	0.1259	0.0214	0	0.0764	0.0647	0.157	0.1619	0.1566	0	0	0	0.16	0.0786	0	0.1857	0	0	0.0703	0	0.0571	0	0.2024	0	0	0.1318	0	0.1146	0.0541	0.1103	0.1066	0.0828	0.091	0	0.0106	0.0171	0	0	0	0	0	0	0	0	0
Guifei Chu Yu	0	0	0	0	0	0	0	0.24	0	0	0	0	0	0	0.1349	0.431	0	0	0.5166	0	0.0845	0.1384	0	0.142	0	0.2287	0	0.4179	0.194	0	0.0012	0	0	0	0	0	0	0.25	0	0	0.1914	0.0504	0.2031	0.1392	0.0081	0	0	0.0808	0
Jin Taiyang	0.0527	0	0.0527	0	0.0545	0	0.0784	0.0285	0	0	0.0225	0.0743	0.0109	0	0.0906	0	0.0069	0	0	0.0213	0.0738	0.0296	0.1095	0.0329	0.0367	0.1034	0.0408	0	0.0234	0.0795	0.0242	0.0476	0	0	0	0	0	0.0386	0	0.0727	0	0	0	0.096	0.0086	0.0685	0.0685	0	0.0217
Donghu Chunxiao	0.4139	0.1966	0.4139	0.1109	0.2587	0.1264	0.1845	0	0.0163	0.0047	0.2585	0.2892	0.2582	0.075	0.0235	0	0.1963	0.0294	0	0.169	0	0	0.164	0	0.0466	0.0301	0.2465	0	0	0.2777	0	0.244	0.0282	0.1019	0.1205	0.1377	0.1835	0	0.0061	0	0	0	0	0	0	0.0993	0.0993	0	0.164
Yanyangtian	0.5847	0.405	0.5847	0.2605	0.3917	0.2781	0.3312	0	0.1084	0.0969	0.2546	0.2539	0.2542	0.08	0	0	0.3794	0.0996	0	0.1234	0	0.1397	0.0302	0.1432	0.0887	0.0508	0.4414	0	0	0.4165	0.0004	0.4269	0.2624	0.3418	0.3661	0.3906	0.359	0	0	0.1275	0	0	0	0.0419	0.0072	0.0744	0.0632	0	0.1672
Yidian Hong	0.5846	0.3992	0.5846	0.2492	0.3802	0.2667	0.3312	0	0.1084	0.0968	0.2545	0.2428	0.2542	0.0799	0	0	0.3738	0.0995	0	0.1178	0	0.1508	0.0301	0.1544	0.0886	0.0619	0.4414	0	0	0.405	0.0004	0.4268	0.2623	0.3417	0.3661	0.3795	0.3478	0	0	0.1274	0	0	0	0.0418	0.0071	0.0743	0.0631	0	0.1671
Hongxia	0.1744	0.1463	0.1744	0.1448	0.0783	0.1665	0	0	0	0	0.1456	0.1895	0.1452	0	0	0	0.1092	0.0005	0	0.2355	0	0	0	0	0.0346	0	0.2641	0	0	0.1031	0	0.0931	0.0263	0.1712	0.1675	0.1493	0.2239	0	0.1492	0	0	0	0	0	0	0	0	0	0.0027
Manao Hong	0	0	0	0.011	0	0.0194	0	0	0.0106	0.0101	0.0063	0.0407	0.0172	0	0.0735	0	0.0009	0.0126	0	0.0201	0.0071	0.003	0	0.0062	0	0.0025	0	0.076	0	0	0.0195	0	0	0	0	0	0.0197	0	0.1224	0	0.0126	0.022	0.013	0	0.015	0	0	0.0368	0
Shancheng Denghai	0.1422	0.1863	0.1422	0.1179	0.0737	0.1141	0.0866	0	0.083	0.0824	0.0461	0.0077	0.0345	0.1354	0	0	0.1442	0.0741	0	0.0425	0	0	0.0729	0	0.0626	0	0.1529	0	0	0.0814	0.0144	0.188	0.3437	0.1558	0.1687	0.1394	0.0865	0	0	0.052	0	0	0	0.0561	0.038	0.0276	0.0164	0	0.076
Duli	0.1603	0.0864	0.1603	0.0913	0.0297	0.1123	0	0	0	0	0.1427	0.1589	0.1535	0	0.0253	0	0.0388	0	0	0.2437	0	0	0	0	0	0	0.16	0	0	0.0546	0	0.0084	0	0.1184	0.1091	0.0743	0.1767	0	0.1685	0	0	0	0	0	0	0	0	0	0
Hong Ri	0.0062	0.0431	0.0062	0.0175	0.0867	0.0123	0.0619	0	0.017	0.0165	0	0.0958	0	0	0.4668	0	0.0346	0.0135	0.0144	0	0.1065	0	0	0.0008	0	0.0421	0	0.0018	0.022	0.0718	0.0369	0.0168	0	0	0	0	0	0	0	0.0683	0	0.0016	0	0	0.0435	0.0889	0.0889	0.0318	0.1194
Zhufeng Cuiying	0	0	0	0	0	0	0	0.0027	0	0	0	0	0	0.0055	0	0.0496	0	0	0.001	0	0.0639	0	0.0123	0	0	0	0	0.0358	0	0	0	0	0.0049	0	0	0	0	0.1108	0	0	0	0.0304	0	0.0509	0.0115	0	0	0	0
Meihong Chuantai	0.6281	0.4207	0.6281	0.2704	0.4018	0.2882	0.3355	0	0.1182	0.1066	0.3092	0.2637	0.3089	0.1069	0	0	0.4062	0.1094	0	0.1332	0	0.144	0.0403	0.1475	0.1208	0.0328	0.4734	0	0	0.4265	0.0215	0.4721	0.2498	0.3855	0.4098	0.3893	0.3577	0	0	0.1486	0	0	0	0.0627	0.0283	0.0899	0.0787	0	0.177
Dongfang Yu Xiao	0.092	0.115	0.092	0.0114	0.0315	0.0315	0	0	0.0055	0.0049	0.0181	0.2207	0.0291	0	0	0	0.092	0.0188	0	0.1724	0	0	0	0	0	0	0.0627	0	0	0.0335	0	0.0132	0	0.0849	0.0811	0.1582	0.1495	0	0.2368	0	0	0.0001	0	0	0	0	0	0	0
Sai Meigui	0.377	0.0672	0.377	0.0615	0.1326	0.0817	0.079	0	0	0	0.6026	0.0145	0.6023	0.1331	0	0	0.0463	0	0	0.0215	0	0.077	0	0.0803	0.0422	0	0.2074	0	0.0337	0.129	0	0.0821	0.0406	0.2576	0.265	0.0013	0.0793	0	0.1004	0	0	0	0	0	0	0.0113	0.0113	0	0.0928
Tong Xiu Mian	0.0083	0.0211	0.0083	0.029	0	0.0295	0	0	0	0	0.058	0.0863	0.0576	0.0596	0.1135	0	0	0	0	0	0	0	0.0674	0	0.03	0	0.0463	0	0.0457	0	0.0321	0.0243	0	0	0	0	0	0	0	0	0	0	0	0	0.0388	0.0903	0.0903	0.0268	0.0381
Yingbin Furong	0	0.0853	0	0	0.0654	0	0	0	0.0035	0.0139	0	0.1915	0	0	0	0	0.0462	0.0055	0	0.1112	0.1203	0	0.0086	0	0	0	0.0485	0	0	0.073	0	0	0	0	0	0.0363	0.0324	0	0.0262	0.0049	0	0	0	0	0	0.0098	0.0153	0	0
Bai Junzi Lian	0.1345	0.2133	0.1345	0.1181	0.2039	0.1335	0.0462	0	0.0618	0.0613	0	0.2389	0	0.0184	0	0	0.1716	0.0639	0	0.1967	0.0584	0	0.1116	0	0.0581	0	0.3122	0	0	0.2058	0	0.1798	0.028	0.0287	0.0305	0.1983	0.1507	0	0.0135	0.0639	0	0	0	0.0122	0.0004	0.0956	0.09	0	0
Hongbian Yudie	0	0	0	0	0	0	0	0.241	0	0	0	0	0	0	0.0346	0.5095	0	0	0.6043	0	0.0348	0.1337	0.1439	0.1161	0	0.3201	0	0.6605	0.1257	0	0	0	0	0	0	0	0	0.298	0	0	0.2373	0.1232	0.249	0.0221	0	0	0	0.1491	0
Fen Qing Lian	0	0	0	0	0	0	0	0.1496	0	0	0.0114	0	0.0111	0	0	0.3963	0	0	0.4115	0	0	0.1378	0.0247	0.1414	0	0.1567	0	0.3321	0.1249	0	0	0	0	0	0	0	0	0.2016	0.0399	0	0.1542	0.0146	0.166	0	0	0	0	0.0423	0
Mini Chunse	0	0	0	0	0	0	0	0.0325	0.0063	0.0168	0	0	0	0.0178	0.0802	0.1561	0	0.0138	0.1304	0	0.1692	0	0.0479	0	0	0	0	0.1383	0	0	0.0373	0	0	0	0	0	0	0.0983	0.0127	0.0075	0.1198	0.0176	0.1203	0	0.044	0.0519	0.0463	0.049	0
Baiyi Zhanshi	0.134	0.2015	0.134	0.1066	0.1921	0.1218	0.0568	0	0.0558	0.0553	0	0.2384	0	0.0067	0	0	0.1711	0.0579	0	0.2017	0.0525	0	0.0999	0	0.052	0	0.3172	0	0	0.1941	0	0.1907	0.0275	0.0337	0.0356	0.2087	0.1557	0	0.0184	0.0523	0	0	0	0.0062	0	0.084	0.0785	0	0
Chutian Xiangyun	0	0	0	0	0.057	0	0.0539	0	0	0	0	0.0378	0	0.0589	0	0.0586	0.0059	0	0.0685	0.012	0.2791	0	0.1497	0	0	0.0334	0	0.0617	0	0.0301	0.01	0	0	0	0	0	0	0.0474	0	0.0708	0	0	0	0.1146	0	0.139	0.1446	0	0
Jinzhu Luo Yupan	0	0.0203	0	0	0.0566	0	0.0624	0	0.0222	0.0327	0	0.0134	0	0.0682	0.1516	0.1133	0.0513	0.0298	0.032	0	0.1795	0	0	0	0	0	0	0.042	0	0.0358	0.0534	0	0	0	0	0	0	0	0.0396	0.0909	0.0572	0.0291	0.0577	0	0.0545	0.068	0.0624	0.0594	0.0152
Antou Chun	0.0016	0.0553	0.0016	0	0.0596	0	0.0021	0	0.0398	0.0393	0	0.135	0	0	0.3967	0	0.019	0.0364	0	0.0055	0.0583	0	0	0	0.0195	0.0375	0	0	0.029	0.0447	0.0489	0.0351	0	0	0	0	0	0	0	0.0583	0.0248	0.058	0.0253	0	0.0556	0.0402	0.0402	0.082	0.0931
Hongwa Lian	0.1152	0.0036	0.1152	0.0769	0	0.0781	0.0107	0	0	0	0.1586	0	0.1583	0.0088	0	0	0	0	0	0.0468	0	0	0	0	0.0292	0	0.1168	0	0	0	0	0	0.0718	0.1335	0.1298	0.0538	0.0827	0	0.0874	0	0	0	0	0	0	0	0	0	0
Yanyang Gaozhao	0.0006	0	0.0006	0	0	0	0	0	0.0098	0	0.1345	0.0066	0.1454	0	0.0616	0	0	0.0062	0	0.0914	0	0	0	0	0	0	0	0.0302	0	0	0	0	0	0.0992	0.0955	0	0	0	0.1216	0	0	0	0	0	0	0	0	0	0
Meiyuan Xiu Se	0	0	0	0.0234	0	0.0182	0	0	0.0063	0.0058	0	0.0697	0	0.0557	0.1413	0	0	0.0027	0.0206	0	0.0417	0	0	0	0.0021	0	0	0.0372	0	0	0.0151	0	0	0	0	0	0	0	0	0	0	0.0064	0	0	0.0275	0.0117	0.0117	0.0102	0.0326
Lian Xia	0.0293	0.0834	0.0293	0.013	0.0765	0.0078	0.0188	0	0.0399	0.0394	0	0.1406	0	0.0057	0.4242	0	0.0357	0.0365	0	0.0001	0.0584	0	0	0.0019	0.0251	0.0432	0	0	0.0571	0.0617	0.0546	0.0524	0	0	0	0	0	0	0	0.086	0.0083	0.0415	0.0088	0	0.0612	0.0624	0.0624	0.0657	0.0987
Xuelihonghua	0	0	0	0	0	0	0	0.1017	0	0	0	0	0	0.1612	0	0.5169	0	0	0.5473	0	0.0425	0.0158	0.0195	0.0191	0	0.0129	0	0.3554	0.228	0	0	0	0	0	0	0	0	0.3506	0	0	0.1157	0	0.1279	0.0661	0	0.001	0	0	0
Jiaorong Sanbian	0	0.0181	0	0	0.0162	0.0012	0.0034	0	0	0	0	0	0	0	0	0	0.0384	0	0	0.0802	0.0382	0	0	0	0.022	0	0.0885	0	0	0.0298	0	0.0627	0.0312	0	0	0.1165	0.0348	0	0	0.0778	0.0159	0	0.0051	0	0	0	0	0	0
Guangmang Wanzhang	0.3421	0.4493	0.3421	0.2976	0.3967	0.3155	0.2155	0	0.1852	0.1847	0.1095	0.3896	0.1091	0.1202	0	0	0.4516	0.1822	0	0.1782	0	0	0.0996	0	0.0955	0	0.2879	0	0	0.4267	0.0025	0.4083	0.1534	0.1707	0.1837	0.3108	0.2032	0	0.0386	0.1334	0	0	0	0.0322	0.0092	0.1035	0.0925	0	0.1402
Zhuguang	0	0	0	0	0	0	0	0.0213	0	0	0	0	0	0	0.1397	0.133	0	0	0.2106	0	0.129	0	0	0	0	0.0202	0	0.1599	0.0953	0	0.0207	0	0	0	0	0	0	0.1043	0	0.0411	0	0	0.0083	0	0.0273	0	0	0.0488	0
Shanglin Chunse	0	0	0	0	0	0	0	0	0	0	0	0	0	0	0.0352	0.0726	0	0	0.0711	0	0.1075	0	0	0	0	0	0	0.087	0	0	0.0312	0	0	0	0	0	0	0.052	0.0452	0	0.0741	0.0235	0.0633	0	0.0324	0	0	0.0317	0
Zhulian Ban Juan	0	0	0	0	0	0	0	0	0	0	0	0	0	0	0.1062	0.0429	0	0	0.0935	0	0.173	0	0	0	0	0	0	0.0522	0	0	0.0408	0	0.01	0	0	0	0	0.0764	0	0.0447	0	0	0	0	0.0308	0.0942	0.0998	0	0.053
Hongqun Xiu Jin	0	0	0	0	0	0	0	0.0017	0	0	0	0	0	0	0.0009	0.1544	0	0	0.222	0.0263	0.0068	0	0	0	0	0	0	0.1659	0	0	0	0	0	0	0	0	0	0.1178	0.0344	0	0.0069	0	0.0073	0	0	0	0	0	0
Baiyun Wanlian	0	0.0242	0	0	0.0505	0	0.0211	0	0.0315	0.0421	0	0.0616	0	0.0549	0.0944	0.044	0.047	0.0447	0.0119	0	0.139	0	0	0	0	0	0	0.0346	0	0.0354	0.0404	0	0	0	0	0.0213	0.0073	0	0.0379	0.0162	0.0105	0	0.011	0	0.0471	0.0663	0.0606	0.0022	0
Yipeng Xue	0	0	0	0	0	0	0	0.0576	0	0	0	0	0	0	0.1472	0.0907	0	0	0.1779	0	0.1365	0	0	0	0	0	0	0.1394	0.103	0	0.0283	0	0	0	0	0	0	0.0658	0	0.021	0	0	0	0	0.0349	0.0317	0.0317	0.04	0
Xiao Zhizi	0	0	0	0	0	0	0	0.0655	0	0	0	0	0	0	0.1712	0.1325	0	0	0.2034	0	0.1441	0	0	0	0	0.0022	0	0.1642	0.0828	0	0.0139	0	0	0	0	0	0	0.0972	0	0.0177	0	0	0	0	0.0206	0.0394	0.0394	0.0258	0
Dan Yue	0	0	0	0	0	0	0	0	0	0	0	0	0	0	0.1269	0.1193	0	0	0.1159	0	0.2047	0	0	0	0	0	0	0.0507	0.0645	0	0.0898	0	0	0	0	0	0	0.0771	0	0.0432	0.0209	0	0.0214	0.0024	0.0629	0.1273	0.1385	0.0735	0.1125
Xiwang	0.0554	0.0715	0.0554	0.0509	0.1568	0.0518	0.0834	0.0756	0.0437	0.0431	0	0.0678	0	0.0485	0	0	0.0915	0.0512	0	0	0.013	0	0.0563	0	0	0	0	0	0	0.1363	0.0191	0.0188	0	0	0	0.0764	0.007	0.0037	0.0773	0.1114	0.0619	0.1428	0.0623	0	0.0203	0.0782	0.0726	0.0202	0.0259
Aihong	0.1907	0.1628	0.1907	0.1499	0.0721	0.1717	0.0151	0	0	0	0.1619	0.1835	0.1616	0	0	0	0.1143	0	0	0.2461	0	0	0	0	0	0	0.2917	0	0	0.0969	0	0.1101	0.0313	0.1984	0.1947	0.1543	0.2179	0	0.1209	0	0	0	0	0	0	0	0	0	0
Yangcheng Wanlian	0	0	0	0	0	0	0	0.1857	0	0	0	0	0	0	0.0596	0.5055	0	0	0.6418	0	0.0823	0.0339	0.0014	0.0371	0	0.124	0	0.5281	0.2438	0	0	0	0	0	0	0	0	0.3913	0	0	0.1443	0	0.156	0.0414	0	0	0	0.0786	0
Tianshan Bitai	0	0	0	0	0	0	0	0.1266	0	0	0	0	0	0.0233	0.054	0.2287	0	0	0.3051	0	0.0542	0.1623	0	0.1659	0.0104	0.1286	0	0.2633	0.2119	0	0.0503	0	0	0	0	0	0	0.1406	0	0	0.1151	0	0.1266	0.1246	0.0458	0	0	0.045	0
Donghu Xi Zhao	0.2115	0.2817	0.2115	0.1836	0.2346	0.1946	0.181	0	0.0801	0.0796	0.0298	0.2435	0.0294	0	0	0	0.2653	0.0935	0	0.1838	0	0	0	0	0.0145	0	0.2923	0	0	0.2711	0	0.3196	0.0868	0.1849	0.1925	0.3822	0.4844	0	0.052	0.0631	0	0.0103	0	0	0	0.0068	0.0068	0	0.049
Tao Hong Su Yu	0.2043	0.1026	0.2043	0.1008	0.0916	0.1219	0	0	0.0004	0	0.153	0.1581	0.1527	0	0	0	0.0917	0.0024	0	0.2206	0	0	0	0	0.0029	0	0.2378	0	0	0.1164	0	0.0194	0.0059	0.1841	0.1749	0.1622	0.2202	0	0.1621	0	0	0	0	0	0	0	0	0	0
Hong Mudan	0	0.0184	0	0.0483	0	0.0574	0	0.0068	0.0877	0.076	0	0.1175	0	0.0068	0.1339	0	0.033	0.0844	0.0008	0.013	0	0.0175	0	0.0207	0.0279	0	0	0.0178	0.0021	0	0.0059	0	0	0	0	0	0	0	0	0	0	0.0312	0	0.0314	0.0241	0	0	0	0.0574
Huoju	0	0	0	0	0	0	0	0.0238	0	0	0	0	0	0	0.0168	0.187	0	0	0.2383	0.0083	0.0001	0	0	0	0	0	0	0.193	0	0	0	0	0	0	0	0	0	0.1285	0.039	0	0.0452	0	0.0456	0	0	0	0	0	0
Yan Xia	0	0	0	0	0	0	0	0	0.0031	0	0.1389	0	0.1498	0	0.0438	0	0	0	0	0.0791	0	0	0	0	0	0	0	0.029	0	0	0	0	0	0.1147	0.111	0	0	0	0.126	0	0	0	0	0	0	0	0	0	0
Fenmian Taohua	0	0	0	0	0	0	0	0.0229	0	0	0	0	0	0	0.0211	0.1726	0	0	0.265	0	0.0934	0	0	0	0	0	0	0.2358	0.0533	0	0	0	0	0	0	0	0	0.1708	0	0	0	0	0	0	0	0	0	0	0
Hong Linglong	0.1531	0.1986	0.1531	0.145	0.1114	0.1667	0.0672	0	0.0274	0.0157	0.113	0.1906	0.1239	0	0	0	0.1696	0.0406	0	0.2199	0	0	0	0	0	0	0.1978	0	0	0.1363	0	0.0933	0	0.1612	0.1575	0.1614	0.1806	0	0.2002	0	0	0	0	0	0	0	0	0	0
Qian Dui Jin	0.1934	0.2168	0.1934	0.1517	0.1297	0.1736	0.0908	0	0.0229	0.0113	0.1422	0.2083	0.153	0	0	0	0.1989	0.0361	0	0.2432	0	0	0	0	0	0	0.227	0	0	0.1545	0	0.1353	0	0.1789	0.1752	0.1681	0.1873	0	0.2179	0	0	0	0	0	0	0	0	0	0
Zhufu	0	0.0369	0	0.0551	0	0.0643	0	0	0.0832	0.0715	0.0115	0.1355	0.0111	0.0424	0.1069	0	0.0626	0.0798	0	0.0366	0	0.0073	0	0.0104	0.046	0	0	0	0.009	0	0.0013	0.0315	0	0	0	0	0	0	0	0	0	0.038	0	0.0381	0.0196	0	0	0	0.0642
Qiu Shui Chang Tian	0	0.192	0	0.1467	0.1242	0.1572	0.1103	0	0.0863	0.0857	0	0.1279	0	0	0	0	0.1877	0.0829	0	0.2136	0	0	0	0	0.033	0	0.1684	0	0	0.1608	0	0.1688	0.0773	0.1341	0.1303	0.1904	0.2379	0	0	0.0774	0	0	0	0.0649	0	0	0	0	0
Fei Yun Qianye	0	0	0	0	0	0	0	0.107	0	0	0	0	0	0.0658	0	0.2187	0	0	0.2806	0	0.0502	0.1766	0	0.1802	0.0758	0.1209	0	0.2166	0.2272	0	0.0699	0	0.0537	0	0	0	0	0.1417	0	0	0.1071	0.0103	0.1187	0.1724	0.0767	0	0	0.042	0
Tian Jiao	0.1358	0.0914	0.1358	0.0807	0.0217	0.0764	0.0977	0	0.0685	0.068	0.0025	0	0.0021	0.1147	0	0.0792	0.0567	0.0652	0	0	0	0	0.0308	0	0.0703	0	0.1095	0	0.0215	0.0181	0.0114	0.0557	0.1144	0.0208	0.0338	0.0849	0.0154	0	0	0.0262	0.1044	0	0.1048	0.0308	0.018	0.036	0.0249	0.0232	0.0016
Chai Tou Feng	0.2135	0.3382	0.2135	0.1725	0.1955	0.1889	0.2536	0	0.0703	0.0697	0.0613	0.2502	0.0609	0	0	0	0.2606	0.0836	0	0.2073	0	0	0	0	0.0442	0	0.3761	0	0	0.2317	0	0.36	0.1257	0.2374	0.2448	0.3264	0.3511	0	0.1099	0.0839	0	0	0	0	0	0.0035	0.0035	0	0.0522
Xinghua Chunyu	0.2342	0.3478	0.2342	0.182	0.2165	0.1985	0.2687	0	0.0741	0.0736	0.082	0.2706	0.0816	0	0	0	0.2813	0.0874	0	0.2222	0	0	0	0	0.0313	0	0.3856	0	0	0.2528	0	0.3815	0.1295	0.2467	0.2541	0.3357	0.3605	0	0.0971	0.0597	0	0	0	0	0	0.013	0.013	0	0.0394
Cuiwei Xi Zhao	0.1262	0.1153	0.1262	0.0711	0.012	0.0667	0.0881	0	0.0754	0.0749	0	0	0	0.1274	0	0.0721	0.0581	0.0721	0	0	0	0	0.053	0	0.0938	0.0023	0.1442	0	0.0455	0.0084	0.035	0.0916	0.114	0.037	0.0499	0.0645	0	0	0.0053	0.0498	0.1058	0	0.1063	0.0544	0.0416	0.0209	0.0098	0.0356	0.0031
Sai Fozuo	0	0	0	0	0	0	0	0.1164	0	0	0	0	0	0.046	0.0542	0.2811	0	0	0.3581	0	0.0375	0.0734	0	0.0767	0	0.0167	0	0.2922	0.1512	0	0.0106	0	0.0418	0	0	0	0	0.204	0	0	0.1107	0	0.1224	0.0416	0.0175	0	0	0.0169	0
Pingshan Furong	0.2328	0.3578	0.2328	0.1918	0.2322	0.2085	0.2673	0	0.1005	0.0999	0.0806	0.2526	0.0802	0	0	0	0.2799	0.1138	0	0.1931	0	0	0	0	0.0299	0	0.3674	0	0	0.2571	0	0.3509	0.1282	0.2454	0.2528	0.3399	0.3536	0	0.068	0.0751	0	0	0	0	0	0.0341	0.0341	0	0.038
Xiao Feng Liang Yue	0.1776	0.2808	0.1776	0.1661	0.2147	0.1823	0.139	0	0.1039	0.0923	0.0876	0.1891	0.0872	0	0	0	0.2577	0.1061	0	0.2809	0	0	0.0119	0	0.1294	0	0.3583	0	0	0.2394	0	0.3057	0.0668	0.1889	0.202	0.2715	0.1867	0	0.0957	0.0786	0	0	0	0.0459	0	0	0	0	0
Xiao Ye	0.2379	0.2846	0.2379	0.2162	0.2283	0.2274	0.1556	0	0.0713	0.0707	0.055	0.2374	0.0546	0	0	0	0.2587	0.0844	0	0.1789	0	0	0	0	0.0126	0	0.3059	0	0	0.2639	0	0.3106	0.1117	0.2011	0.2085	0.3989	0.4988	0	0.0393	0.0627	0	0	0	0	0	0.0111	0.0111	0	0.0481
Da Jin	0	0.0718	0	0	0.0642	0.0078	0.0392	0	0.0104	0.0099	0	0	0	0	0	0	0.097	0.0012	0	0.0931	0.0118	0	0	0	0.0293	0	0.0846	0	0	0.0894	0	0.0753	0	0.0336	0.0299	0.1182	0.0646	0	0.0057	0.1137	0	0	0	0.0047	0	0	0	0	0
Jinbian Lian	0.2124	0.3317	0.2124	0.2447	0.2311	0.2622	0.2078	0	0.1083	0.1078	0.0939	0.2771	0.0935	0	0	0	0.271	0.1106	0	0.2675	0	0	0	0	0.0501	0	0.3865	0	0	0.2673	0	0.3241	0.0861	0.2366	0.244	0.2812	0.3337	0	0.0648	0.0382	0	0	0	0	0	0.0251	0.0251	0	0.0514
Lu Hua Nong	0.2051	0.3411	0.2051	0.1754	0.187	0.1918	0.2508	0	0.0842	0.0837	0.0529	0.2419	0.0526	0	0	0	0.2522	0.0975	0	0.2046	0	0	0	0	0.0135	0	0.379	0	0	0.2232	0	0.3513	0.1396	0.2402	0.2476	0.3292	0.354	0	0.0795	0.0643	0	0	0	0	0	0.012	0.012	0	0.0217
Fen Linglong	0	0	0	0	0	0	0	0.0861	0	0	0.0883	0	0.0879	0	0	0.094	0	0	0.0921	0	0	0	0	0	0	0	0	0.0849	0	0	0	0	0	0.0588	0.0551	0	0	0.0524	0.1089	0	0.1226	0.0927	0.123	0	0	0	0	0.0399	0
Yu Lou Ren Zui	0	0	0	0	0	0	0	0.1153	0	0	0	0	0	0.0008	0.0531	0.3749	0	0	0.4671	0	0.0646	0.0268	0	0.03	0	0.0156	0	0.3811	0.179	0	0	0	0	0	0	0	0	0.2878	0	0	0.1378	0	0.1495	0.0125	0	0	0	0.044	0
Hong Zhan Tuo Zhu	0.2561	0.3587	0.2561	0.1815	0.216	0.1981	0.2682	0	0.0792	0.0786	0.1039	0.2701	0.1036	0	0	0	0.2921	0.0925	0	0.2218	0	0	0	0	0.042	0	0.4076	0	0	0.2523	0	0.4044	0.1235	0.2685	0.2758	0.3353	0.36	0	0.0966	0.0704	0	0	0	0	0	0.0181	0.0181	0	0.0389
Zhouye Sajin	0.4172	0.7502	0.4172	0.3842	0.6465	0.3979	0.4851	0	0.2739	0.2734	0.047	0.5143	0.0578	0.2589	0.0489	0	0.7552	0.276	0	0.1173	0	0.1179	0.1042	0.1214	0.2203	0.0502	0.3118	0	0	0.6713	0.1393	0.6835	0.1531	0.1988	0.2119	0.5396	0.2422	0	0.0201	0.356	0	0.043	0	0.1087	0.1516	0.2548	0.2436	0	0.3224
Dong Hua Hong	0.0447	0	0.0447	0	0	0	0	0.0429	0	0	0.1868	0	0.1751	0.1131	0	0.2467	0	0	0.2166	0	0	0.0754	0.0594	0.0788	0	0.0407	0.0502	0.0975	0.0809	0	0	0	0	0.0555	0.0574	0	0	0.1343	0.0216	0	0.0449	0	0.0567	0	0	0.0017	0.0017	0.0068	0
Fenghua Zheng Mao	0	0	0	0	0	0	0	0.1357	0.1211	0.1206	0.0961	0	0.1071	0	0	0.0384	0	0.1122	0	0	0	0.0524	0	0.0557	0.068	0	0	0.0022	0.0428	0	0	0	0	0.027	0.0288	0	0	0	0.2408	0	0.2166	0.1807	0.217	0.032	0	0	0	0.1093	0
Bai Mei Lian	0.1522	0.3091	0.1522	0.1673	0.1203	0.178	0.2765	0	0.0707	0.0702	0.0561	0.2117	0.0557	0	0	0	0.2354	0.0784	0	0.1689	0	0	0.0997	0	0	0	0.3203	0	0	0.1565	0	0.3299	0.1317	0.2101	0.2174	0.2491	0.2739	0	0	0.0672	0	0	0	0	0	0.032	0.032	0	0.0193
Da Feng	0.1554	0	0.1554	0	0	0	0	0	0	0	0.3487	0	0.3483	0.023	0	0.0396	0	0	0.0259	0.0101	0	0	0	0	0	0	0.0699	0	0	0	0	0	0	0.2287	0.2192	0	0.044	0.0214	0.1323	0	0	0	0	0	0	0	0	0	0
Fen Qianye	0	0.0807	0	0.0132	0.0789	0.0219	0.042	0	0.0242	0.0237	0	0	0	0	0	0	0.1062	0.0149	0	0.1021	0.0255	0	0	0	0.009	0	0.0852	0	0	0.1044	0	0.0786	0.0103	0.0337	0.0299	0.1305	0.0764	0	0	0.0916	0	0	0	0	0	0	0	0	0
Zui Dongfeng	0.2252	0.249	0.2252	0.1836	0.162	0.2058	0.0777	0	0.0433	0.0316	0.174	0.2398	0.1848	0	0	0	0.2307	0.0565	0	0.2413	0	0	0	0	0.007	0	0.2588	0	0	0.1868	0	0.1684	0	0.2104	0.2066	0.1995	0.2076	0	0.2161	0	0	0	0	0	0	0	0	0	0
Tong Yan	0	0	0	0	0	0	0	0	0	0	0.0306	0	0.019	0	0	0	0	0	0	0.0902	0	0	0	0	0.0218	0	0.0265	0.0331	0	0	0	0	0.0075	0.0194	0.0269	0	0	0	0.0705	0	0	0	0	0	0	0	0	0	0
Shuang Tian Xiao Jiao	0.1833	0.2279	0.1833	0.131	0.1042	0.1412	0.1695	0	0.0071	0.0066	0.104	0.1371	0.0924	0	0	0	0.146	0.0091	0	0.1275	0	0.0449	0	0.0482	0.0812	0.0046	0.284	0	0	0.1291	0	0.3111	0.0959	0.2353	0.2482	0.2244	0.349	0	0.0912	0.1098	0	0.0117	0	0	0	0.0407	0.0519	0	0.1277
Yu Loutai	0.0715	0.1371	0.0715	0.0771	0	0.0727	0.105	0	0.0431	0.0426	0.021	0.0181	0.0207	0	0	0	0.0832	0.0397	0	0.0197	0	0	0.0725	0	0	0	0.128	0	0	0.0088	0.0078	0.0968	0.1053	0.1115	0.1189	0.1087	0.143	0	0.0112	0.0337	0	0	0	0	0.0089	0.0324	0.0324	0	0.0527
Xiao Yu Lou	0	0.1401	0	0.0847	0.1028	0.0941	0.0734	0	0.0668	0.0662	0	0.1745	0	0	0	0	0.1309	0.0689	0	0.2593	0	0	0	0	0.0306	0	0.1196	0	0	0.1391	0	0.145	0.0168	0.0952	0.0859	0.1731	0.27	0	0.001	0.0746	0	0.0293	0	0.0341	0	0	0	0	0
Renmian Taohua	0	0	0	0	0	0	0	0.1914	0	0	0	0	0	0	0.0708	0.4557	0	0	0.5954	0	0.0935	0.1134	0	0.1169	0	0.2147	0	0.4999	0.2206	0	0	0	0	0	0	0	0	0.35	0	0	0.1835	0.0232	0.1953	0.092	0	0	0	0.1066	0
Lv Fang Han Zhu	0.2252	0.249	0.2252	0.1836	0.162	0.2058	0.0777	0	0.0433	0.0316	0.174	0.2398	0.1848	0	0	0	0.2307	0.0565	0	0.2413	0	0	0	0	0.007	0	0.2588	0	0	0.1868	0	0.1684	0	0.2104	0.2066	0.1995	0.2076	0	0.2161	0	0	0	0	0	0	0	0	0	0
Yanzhi Lu	0.1483	0.0345	0.1483	0	0.029	0.0081	0	0	0	0	0.1363	0.0694	0.136	0	0	0	0.0749	0	0	0.0876	0	0	0	0	0	0	0.1304	0	0	0.0424	0	0	0	0.0567	0.0585	0.0347	0.004	0	0.1178	0	0	0	0	0	0	0	0	0	0
Hong Yun	0.0859	0.0109	0.0859	0	0	0	0	0	0	0	0.0851	0.1297	0.0848	0	0	0	0	0	0	0.1979	0	0	0	0	0	0	0.0799	0	0	0	0	0	0	0.1447	0.1354	0.0562	0.1641	0	0.1504	0	0	0.0289	0	0	0	0	0	0	0
Caiyun Feidu	0	0	0	0	0	0	0	0.1196	0.0258	0.0252	0.0187	0	0.0184	0	0	0.0142	0	0.0167	0.0341	0.0287	0	0	0.0535	0	0.0275	0	0	0.0455	0	0	0	0	0	0	0	0	0	0	0.1142	0	0.1456	0.1719	0.1348	0.0375	0	0	0	0.1237	0
Yue Hua	0.0752	0.1754	0.0752	0.0848	0.1292	0.0999	0.0623	0	0.028	0.0164	0.0239	0.1136	0.0348	0	0	0	0.2153	0.0412	0	0.1096	0.019	0	0	0	0	0	0.1696	0	0	0.1198	0	0.1123	0.0169	0.0786	0.0694	0.1954	0.0981	0	0.1398	0	0	0	0	0	0	0.0056	0	0	0
Shui Meiren	0	0	0	0	0	0	0	0	0	0	0.0245	0	0.0242	0	0.0028	0	0	0	0	0.1324	0	0	0	0	0	0	0.081	0	0	0	0	0	0	0.0404	0.0367	0	0.0821	0	0.1571	0	0	0	0	0	0	0	0	0	0
Doukounianhua	0.0986	0.1252	0.0986	0.1475	0.1074	0.1636	0.0296	0	0.0845	0.095	0.0473	0.1867	0.0582	0	0	0	0.1176	0.0978	0	0.2382	0	0	0	0	0.0485	0	0.1432	0	0	0.1265	0	0.0715	0.0123	0.0352	0.0371	0.1353	0.1545	0	0.0742	0	0	0	0	0	0	0	0	0	0
Hong Yan Di Cui	0.2252	0.249	0.2252	0.1836	0.162	0.2058	0.0777	0	0.0433	0.0316	0.174	0.2398	0.1848	0	0	0	0.2307	0.0565	0	0.2413	0	0	0	0	0.007	0	0.2588	0	0	0.1868	0	0.1684	0	0.2104	0.2066	0.1995	0.2076	0	0.2161	0	0	0	0	0	0	0	0	0	0
Baoshi Hua	0.0889	0.014	0.0889	0	0	0	0	0	0	0	0.0825	0.1383	0.0822	0	0	0	0	0	0	0.1953	0	0	0	0	0	0	0.0829	0	0	0	0	0	0	0.1477	0.1329	0.0647	0.156	0	0.1589	0	0	0.0432	0	0	0	0	0	0	0
Zhizi Wanlian	0	0	0	0	0	0	0	0	0	0	0	0	0	0.0141	0	0.0025	0.0247	0	0.0494	0	0.1515	0	0	0	0	0	0	0.0718	0.0288	0	0.0266	0	0.0175	0	0	0.0408	0	0.1174	0	0	0	0	0	0	0.0107	0.0412	0.0469	0	0
Ruixue	0	0	0	0	0	0	0	0	0.0568	0.0674	0	0	0	0	0	0	0	0.0589	0.0036	0	0.2308	0	0.1221	0	0	0	0	0.0321	0	0	0.0323	0	0.0734	0	0	0.0189	0	0.0323	0	0.0755	0.008	0	0	0.0795	0.0278	0.0413	0.0413	0	0
Chao Jinbian	0	0	0	0	0	0	0	0	0	0	0	0	0	0	0.017	0.1856	0	0	0.1987	0	0.1836	0	0	0	0	0	0	0.1473	0.0323	0	0	0	0	0	0	0	0	0.2257	0	0	0.0108	0	0.0112	0.0035	0	0	0	0	0
Chun Xiao	0.0928	0.06	0.0928	0.1089	0.0857	0.1193	0.0878	0	0.0143	0.0027	0.0976	0	0.1085	0.1063	0	0	0.0942	0.0066	0	0	0	0.0517	0	0.0549	0.0502	0	0.1787	0	0	0.065	0.0036	0.0509	0.0209	0.173	0.1748	0.0504	0.0189	0	0.0869	0	0.0169	0.0033	0.0174	0	0.0215	0	0	0.0102	0.0074
Richu	0.0586	0.1359	0.0586	0.1845	0.1338	0.1826	0.0123	0	0.1373	0.1368	0	0.2178	0	0.0521	0	0	0.1996	0.1397	0	0.0491	0	0	0.0756	0	0.03	0	0.1488	0	0	0.1532	0.0098	0.1079	0.0198	0.0059	0.0021	0.1088	0.1057	0	0.0289	0.0599	0.1159	0.0574	0.1049	0	0.016	0	0	0.0379	0.0005
Jinfeng Zhanchi	0	0	0	0	0	0	0	0.141	0	0	0	0	0	0	0	0.5695	0	0	0.6481	0	0.017	0.074	0.0093	0.056	0	0.1419	0	0.4649	0.1561	0	0	0	0	0	0	0	0	0.6182	0	0	0.1065	0	0.1183	0.0196	0	0	0	0.0311	0
Wu Fei Lian	0.4344	0.4666	0.4344	0.357	0.4518	0.3576	0.7447	0	0.1867	0.175	0.1397	0.2642	0.1507	0.0972	0.0144	0	0.4928	0.1906	0	0.1282	0	0.0418	0.1066	0.045	0.0532	0	0.2328	0	0	0.4998	0	0.4912	0.0373	0.1608	0.1627	0.3401	0.1517	0	0	0.1786	0	0.0351	0	0	0	0.1899	0.1899	0	0.1813
Honglingjin	0	0	0	0	0	0	0	0.0879	0	0	0	0	0	0.0289	0	0.3983	0	0	0.4164	0	0.0467	0.03	0.0347	0.0332	0	0.1585	0	0.3327	0.1804	0	0	0	0	0	0	0	0	0.4232	0	0	0.1057	0	0.1173	0.0209	0	0	0	0.065	0
Xiannv Sanhua	0.0904	0.048	0.0904	0.053	0.106	0.0457	0	0	0.0402	0.0288	0.0675	0.1136	0.0562	0.0242	0	0	0.1096	0.0327	0	0.1151	0	0	0.2484	0	0.01	0	0.1836	0	0	0.136	0	0.1436	0.0718	0.0947	0.0966	0.002	0	0.0026	0	0	0	0	0	0.044	0	0.0249	0.0138	0	0.0498
Moli Lian	0	0	0	0	0	0	0	0.1685	0	0	0	0	0	0	0	0.5391	0	0	0.682	0	0.0195	0.0015	0.0177	0	0	0.0763	0	0.4727	0.1778	0	0	0	0	0	0	0	0	0.6255	0	0	0.064	0	0.076	0	0	0	0	0.0054	0
Hao Yue	0	0	0	0	0	0	0	0.2394	0.1292	0.1286	0	0	0	0.0241	0.0086	0.2149	0	0.1259	0.1763	0	0	0.2344	0.1041	0.2382	0.0594	0.2784	0	0.2621	0.0088	0	0.0547	0	0	0	0	0	0	0.0687	0.0193	0.0026	0.4902	0.3702	0.4907	0.1456	0.0559	0	0	0.2928	0
Chushui Huangli	0	0	0	0	0	0	0	0.0614	0	0	0	0	0	0	0	0.131	0	0	0.2067	0	0	0.1024	0	0.0823	0	0	0	0.0859	0.0449	0	0	0	0	0	0	0	0	0.4102	0	0	0.0772	0	0.0772	0	0	0	0	0.0102	0
Foshou Guanyin	0.0714	0.0935	0.0714	0.0109	0.0558	0.0248	0	0	0.0378	0.0373	0.032	0.0183	0.0316	0	0	0	0.0422	0.0399	0	0.0909	0	0	0.0434	0	0.0736	0	0.1116	0	0	0.0521	0	0.0409	0.0417	0.0424	0.0553	0.0925	0.0394	0	0.0933	0.0231	0	0	0	0	0	0	0	0	0
Danfeng Chaoyang	0	0	0	0	0	0	0	0	0	0	0	0.0348	0	0.0152	0	0	0.0227	0	0.0014	0.1096	0	0	0.2607	0	0	0	0.051	0.0435	0	0	0	0	0.0585	0.0366	0.0327	0	0	0	0	0	0	0	0	0	0	0.0667	0.0667	0	0
Hongyingtao	0	0.047	0	0.1395	0.0459	0.1222	0.0041	0	0.0813	0.0807	0	0.1548	0	0	0.1101	0	0.0043	0.089	0	0.1239	0.0163	0.0288	0.1192	0.032	0.078	0.0678	0.0491	0	0	0.0536	0	0.0511	0	0	0	0	0.0164	0	0	0	0	0.0658	0	0	0	0.0206	0.0318	0.0015	0.0792
Shu Honglian	0	0	0	0	0	0	0	0.194	0	0	0	0	0	0.175	0	0.4569	0	0	0.4177	0	0.0737	0.257	0.1128	0.2398	0.0244	0.2344	0	0.3788	0.1946	0	0.0527	0	0	0	0	0	0	0.2852	0	0	0.3209	0.1109	0.3326	0.0776	0.0594	0	0	0.1643	0
Dongfanghong	0	0	0	0	0	0	0.0008	0.126	0.0288	0.0394	0	0	0	0	0	0.0972	0	0.0253	0.1368	0	0.053	0	0.3167	0	0	0.0804	0	0.1464	0	0	0	0.0824	0	0	0	0	0	0.1413	0	0	0.0511	0.0745	0.0402	0.1457	0	0	0	0.0409	0
Jiaoyang Zui Wu	0.1325	0.2664	0.1325	0.0767	0.1964	0.0859	0.0721	0	0.0764	0.065	0.0378	0.1661	0.0375	0	0.0237	0	0.1673	0.0786	0	0.266	0	0.0649	0	0.0682	0.1124	0	0.2392	0	0	0.2096	0	0.2103	0	0.1711	0.1841	0.2184	0.28	0	0.0991	0.0842	0	0.0674	0	0	0	0	0	0	0.0368
Jinqiu	0	0	0	0	0	0	0.0179	0	0	0	0.0078	0	0	0.0234	0	0	0	0	0.0099	0	0.1027	0	0.0015	0	0	0	0	0	0.0795	0	0.0039	0	0.1284	0	0	0	0	0.0179	0.0294	0	0	0	0	0	0.0051	0	0	0	0
Hongloumeng	0	0	0	0	0	0	0	0.1268	0	0	0	0	0	0	0.0361	0.2722	0	0	0.3221	0	0.0813	0.0489	0	0.0522	0	0	0	0.173	0.1669	0	0.0208	0	0.0012	0	0	0	0	0.2761	0	0	0.1938	0	0.1943	0	0.0276	0	0	0.0214	0
Ziyulan	0	0	0	0	0	0	0	0.0604	0	0	0.0409	0	0.0406	0.0737	0	0.213	0	0	0.2474	0	0.0578	0.0146	0.0053	0.0178	0	0	0	0.1442	0.1644	0	0	0	0	0	0	0	0	0.1617	0	0	0.0077	0	0.0194	0.0341	0	0	0	0	0
Xingkong Mudan	0	0	0	0	0	0	0	0.0907	0	0	0	0	0	0	0.0333	0.3211	0	0	0.4047	0	0.1949	0	0	0	0	0	0	0.2516	0.0728	0	0	0	0	0	0	0	0	0.2806	0	0	0.0411	0.0164	0.0416	0	0	0	0	0.0268	0
Changban Xiaotaohong	0.5856	0.3889	0.5856	0.2614	0.3699	0.279	0.2761	0	0.1093	0.0977	0.2891	0.2548	0.2887	0.0922	0	0	0.3635	0.1005	0	0.1077	0	0.1183	0.0653	0.1217	0.1342	0.0071	0.4534	0	0	0.3946	0.0349	0.4162	0.2408	0.3539	0.3783	0.3694	0.3599	0	0	0.1396	0	0	0	0.0538	0.0417	0.0753	0.0641	0	0.1792
Guangchang Bai Ye	0	0	0	0	0	0	0	0.1018	0.022	0.0215	0	0	0	0	0.0457	0.2032	0	0.0128	0.2508	0	0.0177	0	0.126	0	0	0.0309	0	0.2275	0.0273	0	0.019	0	0.0557	0	0	0	0	0.0735	0	0	0.0741	0	0.0745	0.1174	0.0373	0	0	0	0
Yimeng Song	0.1344	0.0951	0.1344	0.0721	0.0626	0.0732	0.0231	0	0.033	0.0325	0.1673	0.0361	0.1557	0.0467	0	0	0.0654	0.024	0	0.0015	0	0.076	0	0.0794	0.1194	0.0607	0.119	0	0.0638	0.0419	0.0427	0.0577	0.0973	0.0721	0.0796	0.0607	0.0456	0	0.0006	0.1082	0	0	0.0054	0.1021	0.0326	0	0	0.0292	0.0379
Fengjuanhongqi	0	0	0	0	0	0	0	0.0756	0	0	0	0	0	0	0	0.4154	0	0	0.4971	0	0.1202	0	0.0283	0	0	0	0	0.2904	0.0206	0	0.0016	0	0	0	0	0	0	0.3526	0	0	0.038	0	0.0384	0	0	0	0	0.0342	0
Puzhehei Honghe	0.025	0.1447	0.025	0.0866	0.1724	0.0867	0.094	0.0239	0.1071	0.1066	0	0.0863	0	0.146	0.0316	0.0384	0.1618	0.1038	0	0	0.0205	0.0543	0.0747	0.0575	0.0937	0.0882	0.0421	0	0.2068	0.1801	0.2412	0.1451	0.0234	0.0015	0.0202	0.0797	0	0.0132	0	0.2726	0.0367	0.0581	0.0372	0.1303	0.2258	0.1413	0.1413	0.0387	0.1492
Hongqilin	0	0.008	0	0.0271	0	0.0308	0	0	0.0034	0.0029	0	0.0724	0.0102	0	0	0	0	0.0054	0	0.0296	0	0	0	0	0	0	0.0274	0	0.0135	0	0	0	0	0.0041	0.0004	0.0099	0.1345	0	0.1596	0	0	0	0	0	0	0	0	0	0
Lvruyi	0	0	0	0	0	0	0	0.0412	0	0	0.0072	0	0	0	0	0	0	0	0.0234	0	0	0	0	0	0.021	0	0	0.0078	0	0	0	0	0	0.012	0	0	0	0.0639	0.0189	0	0.0261	0.0876	0.0266	0	0	0	0	0.0223	0
Puzhehei Baihe	0.0899	0.256	0.0899	0.1293	0.2612	0.13	0.1591	0.0044	0.1216	0.1211	0	0.1229	0	0.1495	0.0627	0	0.2574	0.1183	0	0	0.035	0.1371	0.0668	0.1406	0.1528	0.1369	0.0736	0	0.2159	0.2461	0.2778	0.229	0.0661	0	0.018	0.1329	0	0	0	0.3535	0.0346	0.056	0.0351	0.2178	0.2679	0.1616	0.1616	0.0753	0.2466
Xiang Bihe	0.1911	0.3213	0.1911	0.152	0.2314	0.1623	0.1419	0	0.0634	0.0519	0.0302	0.2023	0.0299	0	0	0	0.2673	0.0765	0	0.1819	0	0.074	0	0.0773	0.0487	0.0175	0.1928	0	0	0.267	0	0.314	0.0981	0.2264	0.2283	0.3747	0.4636	0	0.026	0.1045	0	0.021	0	0	0	0.0133	0.0244	0.0017	0.1057
Xiaosajin	0.0321	0.2122	0.0321	0.0764	0.207	0.0764	0.1564	0.0377	0.1298	0.1293	0	0.0939	0	0.0862	0.0498	0	0.2184	0.1266	0	0	0.0172	0.0401	0.0489	0.0432	0.1222	0.0625	0.0491	0	0.1995	0.1921	0.2671	0.195	0.0471	0	0.0109	0.1298	0	0	0	0.3704	0.044	0.1149	0.0445	0.1752	0.2627	0.1257	0.1202	0.0518	0.1667
Hong Sao	0.148	0.0931	0.148	0.0245	0.0397	0.0389	0	0	0.0136	0.0131	0.1809	0.0056	0.1693	0.0214	0.0049	0.0168	0.0234	0.0044	0	0	0	0.0968	0	0.1003	0.1176	0.1042	0.0663	0	0.0955	0.0129	0.0515	0	0.0442	0.0756	0.0832	0.0024	0.0152	0	0	0.1178	0	0	0	0.1172	0.0413	0	0	0.0376	0.0354
Shuyue	0.0072	0.138	0.0072	0.0744	0.1486	0.0743	0.0706	0.017	0.095	0.0945	0	0.0742	0	0.1393	0.0306	0.0307	0.1495	0.0917	0	0	0.0084	0.0589	0.0679	0.0622	0.1204	0.0928	0.0298	0	0.2282	0.1335	0.2623	0.1383	0.0335	0	0.0079	0.0676	0	0	0	0.2992	0.0357	0.0738	0.0362	0.1573	0.2524	0.1291	0.1291	0.0597	0.1868
Yizhang Yulian	0.4243	0.2855	0.4243	0.2154	0.3191	0.2326	0.2102	0	0.0446	0.0441	0.2005	0.1134	0.189	0.013	0	0	0.2642	0.0579	0	0.0763	0	0.0529	0	0.0562	0.086	0	0.2806	0	0	0.3326	0	0.3414	0.1254	0.217	0.2303	0.3299	0.2699	0	0	0.0852	0	0	0	0	0	0.0669	0.0556	0	0.0984
Yanzhi Hong	0	0	0	0.0201	0	0.0287	0	0	0.0086	0.0081	0	0.0886	0	0.0241	0.1381	0	0.0044	0.005	0	0	0.0328	0	0	0	0.0212	0	0	0.0001	0	0	0.0455	0	0	0	0	0	0	0	0	0.0269	0	0	0	0	0.0579	0.0197	0.0197	0.0014	0.0515
Chunshuilvbo	0.0706	0.255	0.0706	0.0923	0.2066	0.1019	0.1925	0	0.0179	0.0285	0	0.1701	0	0.0634	0	0	0.1988	0.0199	0	0.0939	0.0976	0	0.082	0	0	0	0.0926	0	0	0.2086	0	0.1247	0.09	0.0075	0	0.2463	0.1323	0	0	0.0531	0	0	0	0	0	0.0693	0.0693	0	0
Yin Ping Chu Zhan	0.0036	0.1868	0.0036	0.0924	0.2273	0.102	0.1814	0	0.0679	0.0785	0	0.1979	0	0.0749	0.0199	0	0.272	0.0812	0	0	0.2586	0	0.0783	0	0	0	0	0	0	0.2521	0.0208	0.1244	0.0457	0	0	0.1687	0.0437	0	0	0.0977	0	0	0	0	0.0108	0.1537	0.1537	0	0.0277
Yu Die	0	0	0	0	0.0126	0	0.0091	0	0	0	0	0.1002	0	0	0.0354	0	0.0363	0	0	0	0.156	0	0.1681	0	0	0	0	0	0	0.0435	0	0	0	0	0	0	0	0.1612	0	0.0347	0	0	0	0.0279	0	0.0903	0.0903	0	0
Yangzhou Wanlian	0.2894	0.2771	0.2894	0.1779	0.1218	0.1862	0.1115	0	0.1652	0.1536	0.1999	0.2166	0.1995	0.0305	0	0	0.2351	0.1676	0	0.1802	0	0	0.1844	0	0.1068	0	0.2824	0	0	0.1579	0.0074	0.2734	0.082	0.2401	0.2588	0.132	0.128	0	0.072	0.0392	0	0.0797	0	0	0.0085	0.0198	0.0198	0	0.1133
Hong Sijin	0.2465	0.4464	0.2465	0.3124	0.385	0.3094	0.2858	0	0.1944	0.183	0.0911	0.2623	0.1018	0.1893	0.0816	0	0.4357	0.1914	0	0.018	0	0.075	0	0.0783	0.1158	0	0.1556	0	0.0184	0.3589	0.1111	0.296	0.0596	0.1768	0.1953	0.2873	0.1741	0	0.0205	0.2143	0	0.0209	0	0	0.1398	0.146	0.146	0	0.3078
Xiao Jingling	0	0	0	0.0102	0.001	0.0186	0	0	0	0	0	0	0	0	0.0007	0	0.0002	0	0	0	0.0006	0	0	0	0.0454	0	0	0	0.0083	0.003	0	0	0	0	0	0.0098	0.0055	0.0837	0.0272	0.0277	0	0	0	0	0	0	0	0	0
Shuguangxiu	0	0	0	0	0	0	0	0.172	0	0	0	0	0	0	0	0.5289	0	0	0.5292	0	0.0797	0.1392	0	0.1215	0	0.1332	0	0.3696	0.1194	0	0.0246	0	0	0	0	0	0	0.3357	0	0	0.2041	0	0.2159	0.0218	0.02	0	0	0.0929	0
Pizhen Hong	0.0074	0.0015	0.0074	0	0.0053	0	0	0	0.0122	0.0006	0.0234	0	0.0231	0	0	0	0.039	0.0142	0	0	0	0	0	0	0.0376	0	0	0	0	0.0073	0	0	0.0061	0	0	0.0055	0	0.0575	0.0147	0.0469	0	0	0	0	0	0	0	0	0
Jing Nv	0	0	0	0	0	0	0	0.1012	0	0	0	0	0	0	0	0.242	0	0	0.3439	0	0.0444	0.0288	0	0.032	0	0.1638	0	0.2894	0.1093	0	0	0	0	0	0	0	0	0.1865	0	0	0.0895	0.0203	0.1012	0.1215	0	0	0	0.0796	0
Jinbihuihuang	0.3306	0.4727	0.3306	0.2971	0.4572	0.3094	0.3469	0	0.1575	0.146	0.0869	0.3892	0.0866	0.0958	0.0174	0	0.4647	0.1708	0	0.1559	0	0.0403	0.0489	0.0435	0.1665	0.0239	0.4095	0	0	0.476	0.0346	0.4279	0.1362	0.1868	0.2053	0.3432	0.2464	0	0	0.1986	0	0	0	0.0542	0.0412	0.1528	0.1528	0	0.2053
Hong Shaoyao Lian	0	0	0	0	0	0	0	0.1865	0	0	0	0	0	0	0.0885	0.5012	0	0	0.6194	0	0.0831	0.0802	0	0.0835	0	0.176	0	0.5289	0.2215	0	0	0	0	0	0	0	0	0.3721	0	0	0.1788	0.0069	0.1905	0.0422	0	0	0	0.1075	0
Jinling Nvshen	0.1336	0.2077	0.1336	0.1127	0.1332	0.1088	0.2438	0	0.0991	0.0877	0.0997	0.0032	0.0994	0.1218	0	0	0.1873	0.1013	0	0.0102	0	0.0201	0	0.0232	0.0638	0	0.2069	0	0.1396	0.1576	0.0426	0.2487	0.115	0.21	0.223	0.1537	0.0952	0	0.0235	0.0851	0	0.008	0	0.0121	0.0548	0.0292	0.0237	0	0.0432
Zao Taohong	0	0	0	0	0	0	0	0.2593	0.012	0.0227	0	0	0	0	0.0131	0.3655	0	0.014	0.4027	0	0.0526	0.0664	0.0176	0.0698	0	0.1002	0	0.3804	0.0967	0	0	0	0	0	0	0	0	0.2627	0.069	0	0.3282	0.1812	0.3286	0.0062	0.0043	0	0	0.1557	0
Yimeng Chunse	0.1292	0.0735	0.1292	0.0907	0.0918	0.1057	0.0411	0	0	0	0.1285	0.0807	0.1281	0	0	0	0.0888	0	0	0.0987	0	0	0	0	0	0	0.208	0	0	0.1106	0	0.1113	0	0.164	0.1658	0.1876	0.2656	0	0.0246	0.0477	0	0.0202	0	0	0	0	0.0018	0.0168	0
Hongniang	0	0	0	0	0	0	0	0	0	0	0	0	0	0	0	0.1207	0	0	0.1921	0.0198	0	0	0	0	0	0	0	0.1482	0	0	0	0	0	0	0	0	0	0.0933	0.0729	0	0.0004	0	0.0009	0	0	0	0	0.0022	0
Hong Qingting	0	0	0	0	0	0	0	0.2474	0	0	0	0	0	0	0.0072	0.3904	0	0	0.4255	0	0.058	0.0093	0.133	0.0124	0	0.162	0	0.3745	0.0975	0	0.0256	0	0	0	0	0	0	0.2211	0	0	0.311	0.2265	0.3115	0.1239	0.0211	0	0	0.2004	0
Gongxun Lian	0.0237	0	0.0237	0.0198	0.0271	0.0145	0.0021	0	0	0	0.0628	0	0.0513	0.0652	0	0.0347	0.0053	0	0.0105	0	0	0	0	0.0014	0	0	0.0692	0	0.0165	0.0291	0	0.0434	0.1316	0.0142	0.0273	0.1124	0.0919	0	0	0	0	0	0	0	0.0048	0.0242	0.013	0	0.0052
Qiancheng	0.1906	0.3544	0.1906	0.1516	0.2702	0.1618	0.1746	0	0.0902	0.0788	0.0021	0.2236	0.0018	0	0	0	0.3	0.1034	0	0.2033	0	0.0679	0	0.0712	0.0537	0.0114	0.22	0	0	0.3059	0	0.3537	0.0976	0.2259	0.2278	0.4124	0.4904	0	0.0201	0.1427	0	0.0482	0	0	0	0.0184	0.0294	0.0067	0.0834
Shaoxing Honglian	0	0	0	0.0015	0.0822	0	0.0172	0.0032	0	0	0	0.0245	0	0	0.0897	0.0155	0	0	0.0415	0	0.3138	0	0.0072	0	0	0	0	0.0184	0	0.0617	0.0364	0	0	0	0	0	0	0.0334	0	0.0512	0	0	0	0.0053	0.0209	0.1061	0.1117	0	0.0154
Manjianghong	0	0	0	0	0	0	0	0	0	0	0	0	0	0	0	0.1371	0	0	0.2066	0.0114	0	0	0	0	0	0	0	0.151	0	0	0	0	0	0	0	0	0	0.1022	0.0645	0	0.0033	0	0.0037	0	0	0	0	0.005	0
Yingying	0	0	0	0	0	0	0	0.0588	0	0	0	0	0	0	0.0129	0.2299	0	0	0.3388	0	0.0622	0.0346	0	0.017	0	0.034	0	0.2572	0.0882	0	0	0	0	0	0	0	0	0.3835	0	0	0.0271	0	0.0386	0	0	0	0	0	0
Qiu Sheng	0.2653	0.2214	0.2653	0.1291	0.0943	0.1506	0.101	0	0.0163	0.0158	0.1747	0.1962	0.1856	0	0	0	0.1665	0.0295	0	0.231	0	0	0	0	0	0	0.2933	0	0	0.1078	0	0.1538	0.0163	0.2222	0.2185	0.2058	0.2195	0	0.1836	0	0	0	0	0	0	0	0	0	0.0204
Hong Denglong	0	0	0	0	0	0	0	0.0111	0	0	0	0	0	0	0.0537	0.279	0	0	0.2992	0	0.1045	0	0	0	0	0	0	0.2355	0.0634	0	0	0	0	0	0	0	0	0.2059	0.0253	0	0.0259	0	0.0376	0	0	0	0	0	0
Xiezhua Hong	0	0	0	0	0	0	0	0	0	0	0.0621	0	0.0731	0.1057	0	0	0	0	0.0549	0	0.0132	0	0	0	0	0	0	0.0608	0.0499	0	0	0	0	0	0	0	0	0.1695	0	0	0	0	0	0	0	0	0	0.0459	0
Fei Huang	0	0	0	0	0	0	0	0.0808	0	0	0	0	0	0	0.0303	0.1603	0	0	0.1923	0	0.0526	0	0	0	0	0.01	0	0.0865	0.0004	0	0	0	0	0	0	0	0	0.2129	0	0	0.1467	0.1409	0.1361	0.134	0	0	0	0.071	0
Baiyi Tianshi	0	0	0	0	0.0396	0	0	0	0	0	0	0.0268	0	0	0.0755	0.0378	0	0	0.0613	0	0.2832	0	0.0207	0	0	0.0216	0	0.0376	0.0069	0.0191	0.0552	0	0	0	0	0	0	0.0474	0	0.0535	0.0092	0	0.0096	0.0242	0.0397	0.0807	0.0863	0	0
Taige Shouxing	0	0	0	0	0	0	0	0.067	0	0	0	0	0	0	0.1338	0.3966	0	0	0.4446	0	0.0739	0.0427	0.0178	0.0459	0	0.232	0	0.3693	0.2023	0	0.0758	0	0	0	0	0	0	0.1976	0	0	0.118	0.0838	0.1295	0.0279	0.0603	0	0	0.1467	0
Jinqi	0	0.0231	0	0	0.0121	0	0.0088	0	0.003	0.0134	0	0.1528	0	0	0	0	0.0432	0.0159	0	0.0615	0.1853	0	0.0019	0	0	0	0	0	0	0.0197	0	0	0	0	0	0.1231	0.1028	0	0.053	0	0	0	0	0	0	0	0	0	0
Chun Wang	0.1461	0.135	0.1461	0.0723	0.1409	0.0875	0.0041	0	0	0	0.1229	0.1745	0.1337	0.0307	0.0728	0	0.124	0	0	0.0805	0.0564	0	0	0	0	0	0.1243	0	0	0.1545	0	0.1216	0.0094	0.0719	0.0681	0.1338	0.1757	0	0.0159	0	0	0	0	0	0	0.0548	0.0548	0	0.0192
Xiyangyang	0.0422	0.0555	0.0422	0.0526	0	0.0616	0.018	0	0	0	0.019	0.0199	0.0298	0	0.0194	0	0.0441	0	0	0.0492	0	0	0	0	0	0	0.0698	0	0	0	0	0	0.0286	0.0404	0.0423	0.0962	0.0932	0	0.024	0	0	0	0	0	0	0	0	0	0
Pizhen Fen	0	0	0	0	0.0275	0	0	0.0312	0	0	0	0	0	0.0207	0	0.084	0	0	0.084	0	0.0888	0	0	0	0	0.0057	0	0.0025	0.0206	0.0181	0.018	0	0	0	0	0.0592	0	0.1683	0	0.0668	0.0495	0	0.05	0.1211	0	0.0445	0.0445	0.0074	0
Juwuba	0	0	0	0	0	0	0	0.1264	0	0	0	0	0	0	0.069	0.2022	0	0	0.1826	0	0.0637	0.1003	0	0.1037	0	0.1174	0	0.1727	0.0679	0	0.0318	0	0	0	0	0	0	0.1191	0	0.0245	0.2216	0.0568	0.2333	0.0514	0.0217	0	0	0.1044	0
Lizhi Fangzi	0	0	0	0	0	0	0	0.0018	0	0	0.0098	0	0.0205	0	0	0.0587	0	0	0.0892	0	0	0	0	0	0	0	0	0.0764	0	0	0	0	0	0	0	0	0	0	0.1095	0	0.0178	0	0.0183	0	0	0	0	0	0
Zui Lihua	0	0	0	0	0	0	0	0.2511	0.1184	0.1179	0	0	0	0.0019	0.009	0.2241	0	0.1151	0.1844	0	0	0.2124	0.0702	0.2161	0.0374	0.234	0	0.2532	0.0114	0	0.0382	0	0	0	0	0	0	0.0806	0.0141	0	0.4684	0.3481	0.4689	0.1127	0.0394	0	0	0.271	0
Hong Hehuan	0	0	0	0	0	0	0	0.1002	0	0	0	0	0	0	0.0439	0.3523	0	0	0.4401	0	0.0669	0.0984	0	0.0801	0	0.1624	0	0.3661	0.1292	0	0	0	0	0	0	0	0	0.2817	0	0	0.1352	0	0.1473	0.0238	0	0	0	0.0239	0
Donghu Qingsi	0	0	0	0	0	0	0	0.0267	0	0	0.0581	0	0.0578	0.1216	0	0.246	0	0	0.2033	0	0	0.1129	0	0.1164	0.015	0.1419	0	0.1692	0.2417	0	0.084	0	0	0.0402	0.0535	0	0.0091	0.2204	0.014	0.0254	0.0516	0.049	0.0633	0	0.0738	0.015	0.0263	0.1263	0.124
Shenqing	0	0	0	0	0	0	0	0.0826	0	0	0	0	0	0	0.0809	0.0986	0	0	0.2676	0	0.04	0	0	0	0	0	0	0.1621	0.1649	0	0	0	0	0	0	0	0	0.1186	0	0	0	0	0	0.0259	0	0	0	0	0
Jinling Huodu	0	0	0	0	0	0	0.0045	0	0	0	0	0	0	0.0052	0.0488	0.0617	0	0	0.1657	0	0.0263	0.0874	0	0.0694	0	0.0413	0	0.0829	0.1399	0	0.0099	0	0	0	0	0	0	0.0827	0	0	0.0435	0.0838	0.0553	0.0211	0	0	0	0.068	0.0284
Guanghui	0	0	0	0	0	0	0	0.0218	0.012	0.0115	0	0	0	0	0.0749	0.299	0	0.0029	0.2994	0	0.0807	0	0.1091	0	0.0258	0.0658	0	0.2004	0.0519	0	0.0378	0	0.0176	0	0	0	0	0.1621	0	0	0.1144	0.0301	0.1149	0.1015	0.0165	0.0194	0.0307	0.0548	0.0106
Hong Xi	0.0437	0.1424	0.0437	0.1544	0.1579	0.1372	0.0703	0	0.1467	0.135	0	0.2378	0	0.0688	0.1763	0	0.1612	0.149	0	0	0.0267	0	0	0	0.0418	0	0	0	0	0.1656	0.0056	0.229	0	0	0	0.0311	0	0	0	0.0488	0	0.0766	0	0.0075	0.0292	0	0	0	0.0565
Taizhen Chu Yu	0.3099	0.3365	0.3099	0.2	0.2455	0.2166	0.2055	0	0.0662	0.0547	0.1545	0.287	0.1652	0	0.008	0	0.2947	0.0793	0	0.2284	0	0	0	0	0	0	0.2455	0	0	0.2811	0	0.3189	0.0233	0.2015	0.1978	0.3283	0.3736	0	0.1326	0.0189	0	0	0	0	0	0.0336	0.0336	0	0.1413
Lingtouyang	0	0	0	0	0	0	0	0.0462	0	0	0	0	0	0	0.0206	0.1974	0	0	0.2061	0	0.0317	0	0.0132	0	0	0	0	0.1493	0	0	0	0	0	0	0	0	0	0.2054	0.0086	0	0.1033	0.03	0.1038	0	0	0	0	0	0
Lihua Bai	0	0.0126	0	0.0348	0.0375	0.0252	0.0277	0	0.0323	0.0318	0	0.1057	0	0	0.0015	0	0.0698	0.0344	0	0.0744	0.0235	0	0	0	0	0	0	0	0	0.0843	0	0.0367	0	0	0	0.076	0.0994	0	0.0823	0.0006	0.0069	0.0715	0	0	0	0	0	0.0089	0
Jian Wu	0.1438	0.2456	0.1438	0.1394	0.3147	0.1459	0.2171	0	0.0481	0.0476	0	0.1443	0	0.1809	0.0465	0	0.3267	0.0391	0	0.0043	0	0.1132	0.0431	0.1166	0.0898	0.08	0.1388	0	0.0983	0.3337	0.2072	0.285	0.055	0.0312	0.0443	0.1825	0.0812	0	0	0.3284	0	0	0	0.0502	0.186	0.1333	0.1445	0.0706	0.1958
Jinling Changxiang	0	0	0	0	0	0	0	0	0	0	0	0	0	0	0.0118	0	0	0	0.059	0	0	0	0	0	0	0	0	0.0303	0.0034	0	0	0	0	0	0	0	0	0.071	0.105	0	0	0	0	0	0	0	0	0	0
Taikong Hongqi	0	0	0	0	0	0	0	0.0803	0	0	0	0	0	0	0	0.4318	0	0	0.4949	0	0.1108	0	0.0588	0	0	0	0	0.2791	0.0507	0	0.0202	0	0	0	0	0	0	0.346	0	0	0.0429	0	0.0434	0	0.0101	0.0019	0.0133	0.0391	0
Baozhu Guanyin	0	0	0	0	0	0	0	0.1036	0	0	0	0	0	0.1202	0.0252	0.2017	0	0	0.2277	0	0.0982	0.2088	0.0741	0.2126	0	0.1286	0	0.1857	0.1406	0	0.0473	0	0.0966	0	0	0	0	0.1518	0	0	0.1385	0	0.1504	0.1084	0.0484	0	0	0.0493	0
Qinhuai Baiyu	0.0882	0.1133	0.0882	0.092	0.0174	0.1022	0.0414	0	0.0296	0.0291	0.0089	0.0542	0.0086	0	0	0	0.0482	0.0428	0	0.0613	0	0	0	0	0	0	0.2165	0	0	0.0366	0	0.1351	0.0961	0.1579	0.1542	0.1748	0.2439	0	0.0748	0	0	0	0	0	0	0	0	0	0
Leng Yan Jiao Ren	0.319	0.2502	0.319	0.1914	0.2096	0.2078	0.1702	0	0	0.0034	0.1746	0.1155	0.1743	0	0	0	0.2237	0.0059	0	0.1716	0	0	0	0	0.0768	0	0.3705	0	0	0.2228	0	0.2525	0.1265	0.2326	0.2455	0.3316	0.2895	0	0.043	0.0718	0	0	0	0.0318	0	0.0084	0	0	0.0244
Yimeng Qingsi	0	0	0	0	0	0	0	0.0169	0	0	0	0	0	0	0.0765	0.1381	0	0	0.1987	0	0.0876	0.0932	0	0.0965	0	0.0599	0	0.1541	0.1983	0	0	0	0	0	0	0	0	0.2564	0	0	0	0	0	0.0124	0	0	0	0	0
Taikong Jiaoyang	0	0	0	0	0	0	0	0.0804	0	0	0	0	0	0	0	0.4384	0	0	0.5008	0	0.1109	0	0.0763	0	0	0	0	0.2734	0.0622	0	0.0315	0	0	0	0	0	0	0.352	0	0	0.0372	0	0.0377	0	0.0214	0.0134	0.0248	0.0505	0
Hong Shizi	0	0	0	0	0	0	0	0.1312	0.0057	0	0	0	0	0	0	0.1237	0	0.0022	0.1753	0	0	0.0256	0.074	0.0288	0	0.0701	0	0.1079	0.0102	0	0.0033	0	0	0	0	0	0	0.0951	0	0	0.1736	0.1938	0.1852	0.0498	0	0	0	0.1413	0
Guoqinghong	0	0.0728	0	0.0346	0.055	0.0435	0.0346	0.026	0.0564	0.0559	0	0	0	0	0	0.0786	0.0998	0.0699	0.0023	0	0.0353	0	0	0	0	0	0	0	0	0.0397	0	0	0	0	0	0.1023	0.015	0.0385	0	0.0464	0.0467	0.0393	0.0359	0.0619	0	0	0.0049	0.026	0
Fenghuang Zhenyu	0	0	0	0.0407	0	0.0343	0	0	0	0	0.0944	0	0.083	0.2859	0	0.2141	0	0	0.1092	0	0	0.0739	0.0334	0.0563	0.0782	0	0	0	0.2466	0	0.1416	0.0329	0.1046	0.0217	0.0347	0	0	0.3529	0	0.0954	0	0	0	0.0485	0.1427	0.157	0.1681	0	0.1475
Huayuxiao	0	0.0746	0	0.0143	0.1041	0.0124	0.1901	0.0397	0.053	0.041	0	0.0419	0	0.0455	0	0	0.0704	0.0667	0	0.0031	0.1202	0.0216	0	0.0249	0	0	0	0	0	0.1004	0	0.0053	0	0	0	0.0934	0.01	0	0.0227	0	0.1136	0.1419	0.114	0.0016	0	0	0	0	0
Hongyicai	0	0	0	0	0	0	0	0.0541	0	0	0	0	0	0	0	0.4194	0	0	0.4808	0	0.1196	0	0.0435	0	0	0	0	0.2651	0.0253	0	0	0	0	0	0	0	0	0.3314	0	0	0.0175	0	0.018	0	0	0	0	0.014	0
Xue Cui Lian	0	0.0198	0	0	0	0	0	0	0.0386	0.0268	0	0	0	0.0138	0	0	0.0629	0.0407	0	0	0.0849	0	0.0049	0	0	0	0	0	0	0	0	0	0.0723	0	0	0.0507	0	0	0.0507	0	0	0	0	0	0	0	0	0	0
Danding Baihe	0.2288	0.1445	0.2288	0.0532	0.0686	0.0736	0	0	0	0	0.1382	0.149	0.1491	0	0	0	0.105	0	0	0.1838	0	0	0	0	0	0	0.1668	0	0	0.0821	0	0.0515	0	0.1473	0.1436	0.1697	0.1945	0	0.2085	0	0	0	0	0	0	0	0	0	0
Mei Sanse	0	0.1031	0	0.0813	0.1387	0.0807	0.0014	0	0.06	0.0594	0	0.2879	0	0	0	0	0.1186	0.0579	0	0.0328	0	0.0649	0.0264	0.0258	0.0396	0.0642	0.0105	0	0	0.1694	0	0.1846	0	0	0	0.0152	0.0495	0	0.036	0.0414	0	0.0504	0	0	0.0048	0.0187	0.03	0	0.0857
Qinhuai Renjia	0.0727	0.0675	0.0727	0.0387	0	0.0316	0.0064	0	0.0334	0.0329	0.1106	0.0849	0.1213	0	0	0	0.0322	0.0245	0	0.0919	0	0	0.0538	0	0	0	0.2067	0	0	0	0	0.0041	0	0.1738	0.159	0.0662	0.1005	0	0.0725	0	0	0	0	0	0	0	0	0	0
Xiao Mei Hong	0.2131	0.0522	0.2131	0	0.1118	0	0.0429	0	0	0	0.2629	0.0556	0.2625	0	0	0	0.0297	0	0	0.0073	0.0221	0	0	0	0	0	0.1221	0	0	0.1081	0	0.1151	0	0.0651	0.0613	0.0043	0.0179	0	0.104	0	0	0	0	0	0	0	0	0	0
Taikong Feitian	0.358	0.0261	0.358	0.0515	0.0808	0.0718	0.0664	0	0	0	0.5837	0	0.5833	0.1436	0	0	0.0054	0	0	0.0414	0	0.0247	0	0.0279	0.0181	0	0.1795	0	0	0.0771	0	0.072	0.0276	0.2302	0.2377	0.0046	0.0669	0	0.0662	0	0	0	0	0	0	0.0007	0.0007	0	0.0364
Long Fei	0	0	0	0	0	0	0	0.0717	0	0	0	0	0	0	0.0417	0.2182	0	0	0.3331	0	0.0086	0.0394	0	0.0215	0	0.0216	0	0.2343	0.0736	0	0	0	0	0	0	0	0	0.4032	0	0	0	0	0	0	0	0	0	0	0
Xue Wu	0	0	0	0	0	0	0	0.0777	0	0	0	0	0	0.0371	0	0.2667	0	0	0.1845	0	0	0.1525	0	0.135	0.0002	0.2457	0	0.2221	0.0897	0	0.0122	0	0	0	0	0	0	0.3356	0	0	0.243	0.0944	0.2548	0.1263	0.0361	0	0	0.1095	0
Huang Ying	0	0	0	0	0	0	0	0.0612	0	0	0	0	0	0.0616	0	0.3702	0	0	0.4234	0	0.0111	0.0266	0	0.0298	0	0.0832	0	0.3033	0.2064	0	0.034	0	0.0538	0	0	0	0	0.4077	0	0	0.072	0	0.0838	0.0136	0.0351	0	0	0	0
Di Cui Lian	0	0	0	0	0	0	0	0.121	0	0	0.001	0	0.001	0.0412	0.0592	0.2923	0	0	0.2643	0	0	0.0954	0	0.0778	0.0655	0.1567	0	0.2413	0.1266	0	0	0	0	0	0	0	0	0.2601	0.0141	0	0.1487	0.0758	0.1603	0.0128	0.0161	0	0	0.0721	0
Qiu Cui	0	0	0	0	0	0	0	0.1071	0.0322	0.0204	0	0	0	0	0.0107	0.1916	0	0.0301	0.1249	0	0	0.1613	0.0511	0.1435	0	0.2635	0	0.1876	0.0381	0	0.0068	0	0	0	0	0	0	0.2644	0	0	0.2834	0.1173	0.2724	0.1103	0.0308	0	0	0.1096	0
Qinfang Lian	0	0	0	0	0	0	0	0.1196	0	0	0	0	0	0.0054	0.0136	0.3227	0	0	0.2399	0	0.0005	0.1677	0	0.1499	0	0.2756	0	0.2811	0.0857	0	0.0092	0	0	0	0	0	0	0.3489	0	0	0.324	0.1418	0.3358	0.1007	0.0217	0	0	0.1215	0
Huang Yuan	0	0	0	0	0	0	0	0.1631	0	0	0	0	0	0	0	0.3432	0	0	0.3698	0	0	0.2106	0.0383	0.193	0	0.1518	0	0.1932	0.2725	0	0.1151	0	0.0087	0	0	0	0	0.4114	0	0.0232	0.1047	0	0.1166	0.0633	0.1387	0.0089	0	0.0306	0
Yunjin	0.0298	0.1434	0.0298	0	0.145	0.0017	0.0252	0	0.1076	0.096	0	0.0595	0	0	0	0	0.135	0.1112	0	0.0175	0	0.0774	0	0.0807	0.0544	0.0051	0.0146	0	0	0.1527	0	0.0971	0.0123	0	0	0.0855	0.0041	0	0	0.0928	0.015	0.0354	0.0044	0.1019	0	0	0	0.0002	0
Jin Hehuan	0	0	0	0	0	0	0	0.1125	0.089	0.0996	0	0	0	0	0	0.1626	0	0.0857	0.1301	0	0.0245	0	0.0552	0	0	0	0	0.1217	0	0	0	0	0	0	0	0	0	0.0372	0.0787	0	0.2381	0.1734	0.2273	0.051	0	0	0	0.1096	0
Huanglingyang	0.0086	0	0.0086	0	0	0	0	0	0	0	0.2711	0	0.2707	0	0	0.0196	0	0	0.0056	0	0	0	0	0	0	0	0.0489	0	0.0342	0	0	0	0	0.1157	0.1176	0	0	0.2365	0.0205	0	0	0	0	0	0	0	0	0	0
Jian Xuan Shiqihao	0	0	0	0	0	0	0	0.1646	0	0	0	0	0	0.0338	0	0.5816	0	0	0.5864	0	0.1372	0	0.0874	0	0	0.0757	0	0.3723	0.2097	0	0.0277	0	0	0	0	0	0	0.4453	0	0	0.1076	0.0276	0.1197	0.0028	0.0394	0	0	0.0799	0
Die Lian Hua	0	0	0	0	0	0	0	0.1097	0	0	0	0	0	0	0.0266	0.373	0	0	0.4466	0	0	0.0208	0	0.0031	0	0.1271	0	0.3743	0.1317	0	0	0	0	0	0	0	0	0.5239	0	0	0.0855	0	0.0859	0	0	0	0	0.0615	0
Fengcai	0	0	0	0	0	0	0	0	0	0	0.0257	0.0499	0.0254	0.0298	0	0	0	0	0.0065	0.0854	0	0	0.2422	0	0	0	0.0549	0.0218	0	0	0	0.0116	0	0.0418	0.0325	0	0	0	0	0	0	0	0	0	0	0.0704	0.0816	0	0
Xiezhua	0	0	0	0	0	0	0	0.1201	0	0	0.1604	0	0.1712	0.1007	0	0.123	0	0	0.086	0	0	0.1568	0	0.1604	0	0.0999	0	0.1788	0.0713	0	0	0	0	0.068	0.0698	0	0	0.1388	0.1466	0	0.1982	0.1602	0.2098	0	0	0	0	0.1355	0
Donghu Xinhong	0.0808	0.1277	0.0808	0.1231	0.1611	0.1124	0.1953	0	0.0496	0.0491	0	0.1041	0	0.1921	0.0043	0.2232	0.1779	0.0628	0.0625	0	0.0297	0.1034	0.1038	0.0858	0.0735	0.1151	0.0366	0	0.1621	0.1688	0.1807	0.1071	0.0041	0	0	0.0858	0	0.0617	0	0.2125	0	0.0198	0	0.0807	0.1651	0.2009	0.2009	0.037	0.2052
Jinyumantang	0	0	0	0	0	0	0	0	0	0	0	0	0	0	0.0056	0.0005	0	0	0.0662	0	0.0695	0.0509	0	0.0542	0.0162	0.0343	0	0.0743	0.0397	0	0	0	0.0171	0	0	0	0	0.1302	0	0	0	0	0	0.0845	0	0	0	0	0
Cui Yun	0.0719	0.0166	0.0719	0.0022	0.0853	0.0058	0.0501	0	0	0	0.0988	0.0516	0.0874	0.0634	0.0184	0	0.0095	0	0	0.0914	0	0	0	0	0.0906	0	0.1114	0	0.0211	0.0873	0	0.1157	0	0	0.0114	0	0.0071	0.0468	0	0	0	0	0	0	0	0.0239	0.0128	0	0.0152
Aoyun Lian	0.0049	0	0.0049	0	0.0383	0	0.052	0	0.0212	0.0317	0	0	0	0.0706	0	0.0102	0	0.0135	0	0	0.0178	0	0	0	0	0	0	0	0	0.063	0	0	0	0	0	0	0	0.1466	0	0	0.0061	0.055	0.0178	0.0176	0	0	0	0.0031	0
Jin Fenghuang	0.1198	0.0216	0.1198	0.042	0.0941	0.0462	0.0663	0.0104	0	0	0.0783	0.0793	0.0667	0.0055	0.0676	0	0.0628	0	0	0.0262	0.0229	0.069	0.1086	0.0724	0.0754	0.0854	0.1024	0	0.0533	0.119	0.0403	0.1101	0	0.0096	0.0058	0	0	0.0202	0	0.0832	0	0	0	0.101	0.0247	0.0904	0.0904	0	0.0322
Ji Cui Lian	0	0	0	0	0	0	0	0.2272	0.1229	0.1224	0	0	0	0.0403	0	0.1876	0	0.1196	0.1521	0	0	0.2281	0.1205	0.2319	0.081	0.2497	0	0.2276	0.0555	0	0.0761	0	0	0	0	0	0	0.0505	0.0518	0.0128	0.4674	0.375	0.4678	0.1559	0.0885	0	0	0.3087	0
Yin Qiu	0	0	0	0	0	0	0	0.1804	0.1475	0.1584	0	0	0	0.0283	0	0.1684	0	0.15	0.1259	0	0	0.111	0.2079	0.1144	0.0416	0.1014	0	0.2483	0	0	0.0372	0	0	0	0	0	0	0.0365	0.0471	0	0.4286	0.3332	0.4177	0.0848	0.0384	0	0	0.2599	0
Xishi Huansha	0	0	0	0	0	0	0	0.0449	0	0	0	0	0	0	0.114	0.2239	0	0	0.3211	0	0.058	0	0	0	0	0	0	0.2396	0.1141	0	0.0086	0	0	0	0	0	0	0.2089	0.0631	0	0.0131	0	0.0248	0	0.0382	0	0	0	0
Manao	0.0971	0.0223	0.0971	0	0	0	0	0	0	0	0.0851	0.1353	0.0848	0	0	0	0.0067	0	0	0.1979	0	0	0	0	0	0	0.0911	0	0	0	0	0	0	0.1391	0.1354	0.0617	0.153	0	0.1559	0	0	0.0289	0	0	0	0	0	0	0
Xiyang Hong	0	0	0	0	0	0	0	0.1581	0	0	0	0	0	0	0.0071	0.43	0	0	0.4868	0	0.0626	0.1042	0	0.1076	0	0.176	0	0.4115	0.2039	0	0.0028	0	0	0	0	0	0	0.3812	0	0	0.1678	0.0154	0.1793	0.0832	0	0	0	0.081	0
Yanwu Yingti	0	0	0	0	0	0	0	0.0173	0	0	0	0	0	0	0.1538	0.1608	0	0	0.2008	0	0.0264	0	0	0	0	0.0046	0	0.1791	0.0068	0	0.0502	0	0	0	0	0	0	0.1363	0	0.026	0.1044	0.0078	0.1048	0	0.0458	0	0	0.0616	0
Yao Hua	0.3203	0.2157	0.3203	0.1333	0.1557	0.1549	0.1221	0	0	0	0.2017	0.1283	0.2126	0.0456	0	0	0.1821	0	0	0.0799	0	0.0578	0	0.061	0	0	0.2185	0	0	0.1577	0	0.1886	0.0649	0.2431	0.2449	0.2211	0.1793	0	0.0546	0	0	0	0	0	0	0	0	0	0.0413
Bawang Pao	0	0	0	0	0	0	0	0.1491	0	0	0	0	0	0	0.0113	0.3858	0	0	0.4426	0	0.0499	0.0108	0	0.0139	0	0.1336	0	0.3981	0.1898	0	0	0	0	0	0	0	0	0.4381	0.0102	0	0.1589	0.0251	0.1705	0	0	0	0	0.0407	0
Duocai	0	0	0	0	0	0	0	0.1878	0	0	0	0	0	0.1192	0.0177	0.4276	0	0	0.472	0	0.0621	0.0548	0.176	0.0582	0	0.1584	0	0.3603	0.2456	0	0.0951	0	0	0	0	0	0	0.2864	0	0	0.1762	0.0413	0.1882	0.0261	0.1137	0.0019	0.0019	0.0702	0
Pipa Cheng	0	0	0	0	0	0	0	0.0346	0	0	0	0	0	0	0	0.0638	0	0	0.1061	0	0	0	0	0	0	0	0	0.0354	0.051	0	0	0	0	0	0	0	0	0.1421	0	0	0	0	0	0.045	0	0	0	0	0
Hong Taiyang	0	0	0	0	0.0168	0	0.0027	0	0	0	0	0.0094	0	0.0352	0.0539	0.0271	0	0	0.0552	0.0157	0.0753	0	0.1672	0	0.0643	0.0312	0	0.0077	0	0.0245	0.0265	0.0425	0.0105	0	0	0	0	0.0614	0	0.0917	0	0	0	0.0505	0.0165	0.0702	0.0702	0.0441	0.0553
Xin Yun Jin	0	0.0252	0	0	0.0575	0	0.0486	0.034	0.0145	0.0029	0	0.0161	0	0	0	0	0.0214	0.029	0.0041	0	0.0048	0.0117	0	0.0148	0	0.1065	0	0	0.0593	0.0765	0	0.0176	0	0	0	0.0311	0	0.0487	0	0.0433	0.0049	0.0746	0.0164	0.0309	0	0.0044	0	0.0122	0
Jin Xia	0.0382	0.0937	0.0382	0.0465	0.0396	0.0507	0.039	0	0	0	0.0606	0.0455	0.0602	0.0235	0.045	0	0.0704	0	0	0	0.0397	0	0	0	0.0738	0	0.0283	0	0	0.0246	0	0	0	0	0	0.0438	0.0454	0	0.0502	0	0	0	0	0	0	0	0	0	0.003
Fen Dai	0	0	0	0	0	0	0	0.0403	0	0	0	0	0	0	0.0919	0.2121	0	0	0.2398	0	0.136	0	0	0	0	0.0212	0	0.1721	0.2098	0	0.0109	0	0	0	0	0	0	0.2665	0.0304	0	0	0	0.0037	0.0073	0.0231	0	0.0029	0	0
Wenjun Fuhong	0	0	0	0	0	0	0	0	0	0	0.0445	0	0.0442	0	0	0	0	0	0	0	0	0	0	0	0	0	0	0	0	0	0	0	0	0.0771	0.079	0	0	0.007	0.0947	0	0	0	0	0	0	0	0	0	0
Qinhuai Honglou	0.0109	0	0.0109	0	0	0	0	0.0344	0	0	0.1507	0	0.1392	0	0	0.1462	0	0	0.1012	0	0	0.0313	0	0.0345	0	0.0084	0	0.0375	0.0605	0	0	0	0	0.0463	0.0482	0	0	0.1375	0	0	0	0	0	0	0.0093	0	0	0	0
Zi Rui	0.0481	0	0.0481	0.0006	0.0638	0.0146	0	0	0	0	0.0761	0.0112	0.0645	0	0.0163	0	0.0276	0	0	0.0301	0	0	0	0	0.0003	0	0.0272	0	0	0.0373	0	0	0	0.0011	0.0029	0.0483	0.0388	0.0237	0.0326	0	0	0	0	0	0	0.0218	0.0106	0	0
Hong Chun	0	0	0	0	0	0	0	0.0745	0	0	0	0	0	0.1309	0.0312	0.3349	0	0	0.4447	0	0.0547	0.0543	0.1045	0.0576	0.0094	0.0149	0	0.3036	0.1749	0	0.0745	0	0.0111	0	0	0	0	0.2354	0	0	0.1102	0	0.0993	0.0176	0.0813	0	0	0.0948	0.0334
Hongjianlian	0	0	0	0	0	0	0	0.1204	0	0	0	0	0	0	0.0802	0.4709	0	0	0.5705	0	0.1086	0	0.0689	0	0	0.0311	0	0.3872	0.0744	0	0	0	0	0	0	0	0	0.4212	0	0	0.1709	0	0.1713	0	0	0	0	0.0823	0
Yan Guilai	0	0	0	0	0	0	0	0	0	0	0.0364	0	0.0361	0.0901	0	0.061	0	0	0.1088	0	0	0	0	0	0	0	0	0.072	0.1736	0	0	0	0.018	0.0357	0.0376	0	0	0.0997	0	0	0	0	0	0.0312	0	0.0297	0.0185	0	0
Cai Xiuqiu	0.2485	0.1873	0.2485	0.1244	0.083	0.1458	0.0954	0	0.0219	0.0214	0.1524	0.1574	0.1632	0	0	0	0.1329	0.0351	0	0.2144	0	0	0	0	0	0	0.2597	0	0	0.085	0	0.1315	0.0052	0.2001	0.1964	0.1948	0.2029	0	0.167	0	0	0	0	0	0	0	0	0	0.0205
Furong Qiu Se	0	0	0	0	0	0	0	0	0	0	0	0	0	0	0	0.1371	0	0	0.2066	0.0114	0	0	0	0	0	0	0	0.151	0	0	0	0	0	0	0	0	0	0.1022	0.0645	0	0.0033	0	0.0037	0	0	0	0	0.005	0
Yu Ye Jin Bo	0.0255	0	0.0255	0.0095	0.0233	0.0041	0	0	0	0	0.0758	0	0.0643	0.084	0	0.0564	0	0	0.0355	0	0	0.0393	0	0.0425	0	0	0.0489	0.0016	0.0524	0.0139	0	0.0036	0.1221	0.0217	0.0348	0.07	0.066	0.0037	0	0	0	0	0	0	0.0122	0.0251	0.0139	0	0.0181
Xiao Lv Tai	0	0	0	0	0	0	0	0.1599	0	0.0016	0	0	0	0	0.0421	0.118	0	0	0.1651	0	0.0755	0.0719	0	0.0752	0.0485	0.055	0	0.0544	0.1193	0	0.0102	0	0.0625	0	0	0	0	0.0765	0	0.0532	0.1142	0	0.1147	0.096	0.0057	0	0	0.0054	0
Zhao Yun	0	0	0	0	0	0	0	0.0524	0	0	0.1304	0	0.13	0.0092	0	0.1919	0	0	0.1804	0	0	0	0	0	0	0.0066	0	0.1828	0	0	0	0	0	0.0664	0.0571	0	0	0.0916	0.1329	0	0.0798	0.0325	0.0917	0	0	0	0	0	0
Sai Jin	0	0	0	0	0	0	0	0.1785	0	0	0	0	0	0	0.0751	0.4541	0	0	0.5941	0	0.0978	0.078	0	0.0814	0	0.1793	0	0.5099	0.2193	0	0	0	0	0	0	0	0	0.3722	0	0	0.171	0	0.1827	0.0682	0	0	0	0.1053	0
[truncated: 244 more columns]

## Sheet: Table S7
Table S7 Information of the Indel markers used in the regional association mapping
InDel ID	Scaffold ID	Position (bp)	Reference	Alteration	Forward primer (5'→3')	Reverse primer (5'→3')	Tm (℃)	Product size (bp)
NNIndel_49	chromosome 1	3922980	-	CCCTCTTAGAGTTT	TGTCAAAAGCAGTAGGGGTACT	AGAGCAATTGAGAAGGCTTCA	58.2965	256
NNIndel_50	chromosome 1	3931684	AAAAAGAAAA	-	TGGACAAGAGCCAATATTCATCCT	AAGGCTTGGTGGGATGCATT	60.0425	268
NNIndel_53	chromosome 8	27033059	-	CATTGCCAT	AACTCAAACCTTGCTCCCCC	TAAACCTTGCTCCCCCAACC	60.0325	234
NNIndel_54	chromosome 8	26635921	TTTGTGCATGTTTAGTA	-	GGGGTAACAATGGAGTTTTGGA	CTCGTAGGGGAGTATAATGGAGA	58.289	300
NNIndel_55	chromosome 8	26604954	TAGGGTATTAATTGAAGGGTTGTTTC	-	AGTCTTCACCATCCAAACGGT	ACGTCAAAAGTCAGTGCACTG	59.457	291
NNIndel_56	chromosome 1	23049043	-	TATATTTAAGTATGGAAGAT	ACCGCACACCAATCTCACAT	AAACGCAGACTAGGAGTGGC	60	245
NNIndel_57	chromosome 1	22501649	GTCTGTATCGATTCG	-	TGGAATATGCTGCATCTGCCT	GTTTAAGGCTCCTCCACCCC	59.945	271
NNIndel_58	chromosome 1	22400346	-	ACTTTTATAAAAGT	GCTGGTATTCACAAACCGCC	GCACTTTTAGGAAATCACTTCTACG	59.1475	229
NNIndel_59	chromosome 1	22168556	AATTATCATGTGACAACTTA	-	CCAAACCCAGATTCGACCCA	GAGACCCTCAAAGGCCACAA	59.926	271
NNIndel_60	chromosome 1	21683421	-	ACATATTATATTATTAT	ACTGGTTGACTGACTGGTTGA	TGGTGGATGGATGGTAAGCT	58.784	281
NNIndel_61	chromosome 1	19845802	GTCCGTTTGGTTCACAGTTTAATTCAGAATCGGAATGG	-	TGCTCTTTGACTCGCCAGTT	CATCGATCACTCCCATGGGA	59.421	216
NNIndel_62	chromosome 1	19661177	-	TAAGGAAGGAGACCTGCTGGACTTCACGTTA	TATGTTCGACGCTCTCGCTC	TTTCTGTTCAGGGGTCGTCG	59.9695	291
NNIndel_63	chromosome 1	19515707	CAAGGTAGCTCGCTA	-	TCGCTACGGAACAACTTGCT	AGGAAACGTGGGTGCAATCT	59.9285	262
NNIndel_64	chromosome 1	25545772	-	TTCGATCCCTAT	AGCCTGGTTACGACACCATG	CAACGGGTCAACAGAGAGCT	60.001	300
NNIndel_65	chromosome 1	25578791	-	GGCCTATATCAGGCCCAAAATTTTCAGGGTCGGGTCTG	CTTACGGTTTCAGCCTGGGT	GATCATGACCCGAGCTGAGG	59.9655	190
NNIndel_66	chromosome 1	25701839	TCAAGTTAAGAA	-	AGCTCTAGCCTTAACTTGCTCT	CCGAGTGGTCTTATCATGGCA	59.3785	253
NNIndel_67	chromosome 1	25791103	GAGAT	-	AGAGATTTGGATTAGGGAACTCCA	GGCAAGAGCAGGGAGAGAAA	59.317	259
NNIndel_68	chromosome 1	26003727	TTGATAGTG	-	AGGGTCAAAACATTGGGGAGT	CAACTAGGCACCACTAGGCC	59.8025	291
NNIndel_69	chromosome 1	26065975	TATCGACCTGTATTGATGCTTTG	-	GGGCCTTAAACTGACCCCTC	GAGAGAGAGAGAGCGCGAGA	60.282	269
NNIndel_70	chromosome 1	26242193	CATATTGGGTTAATTGGGCCCCAGGCAAATTTGG	-	GGTTTGAGCGCAAAGAGTGG	ACCCTTGTTTGCCCCTTCAT	59.9245	251
NNIndel_71	chromosome 1	26557332	ATTTAA	-	TCCATGGATCGTGAAAGGCA	AGGGTTTCGAATGTGTTAGGGT	59.504	286
NNIndel_72	chromosome 1	26597003	AAAGGACTTCGGTTTG	-	ACCCCTTGATTGCCCCAAAA	TGCATTCGTTTCCCCTTTCG	59.6135	295
NNIndel_73	chromosome 1	26633648	-	CTCTACTAACTTC	GGTGGTGGTTCGATCACACT	GCTGTCGAGATACCGAGTGG	59.9675	276
NNIndel_74	chromosome 1	26898369	GGGGTAATA	-	GTGTCAATGCCGAAACACCC	ATGTTGGGAGTGGGACAAGT	59.4455	289
NNIndel_75	chromosome 1	27130835	GATCTCCAAATTT	-	TCTGTGCCTTGAGTGCATCT	ACGGCAGATACTAGATTGCCA	59.136	208
NNIndel_76	chromosome 1	27178340	GATAAAGGAA	-	GCTCCGCCACTTCCTTTATTG	TGCCAAACCCATCATGATCTGT	59.945	163
NNIndel_77	chromosome 1	27670135	-	ATTATTGCTAG	CCTTTCATGTGATGGGCCCT	TGCTTTCGGTGTTTGCTTCG	60.002	195
NNIndel_78	chromosome 1	27712174	TTCCCTTAGGTAGATGC	-	GCCTTGTGTTGTCCCTTTGT	AGGAAGCAAGATTTGGGGGC	59.7525	227
NNIndel_79	chromosome 1	18003242	CCATATAT	-	GGTGAGGCCCATTCGAGAAA	GAATCTGCAACGGGTGTACG	59.658	230
NNIndel_80	chromosome 1	9306747	GTTTTTACAAT	-	TGAGTTTCTCTCATGGCAAGGA	TGTGAGGGGGAGTCGATCAT	59.6965	284
NNIndel_81	chromosome 1	43035395	CACCTATTTTACAATTATGAACATATAGCATTGTTTGGGGTCATGGAT	-	CACGGCAAACAAACTAAGCCA	CCACATAGGTGCCACGTGAC	60.4765	299
NNIndel_84	chromosome 1	24028869	-	AACCATCGGCTCCACAAAGAATTTAAATGTTTGATCAA	ACCTCGTCTTCCTCCTCCTC	CACAAAGGACGTCTCGGTGA	60.001	291
NNIndel_85	chromosome 1	24385079	AAAATACCCCTAAA	-	GGTGGACTGAATGATAAAAACCCC	AGACGCAGGTGATTGAAGGA	59.4315	299
NNIndel_86	chromosome 1	24470228	-	CATTA	TCACTGATAGTCCCCTGAGGA	ATGACAGTCTCCGACAGTGC	59.4125	264
NNIndel_87	chromosome 1	24687040	-	TGATAGGTT	TCCAAACCCTGCACATGATCT	GGCTGGAGCTCAACTTCCAA	59.948	159
NNIndel_88	chromosome 1	24729175	TAGACGTAAAGA	-	TTGGGTTTCGTGGGACCAAA	GGGTTCGGAATCCTGGAAGG	60.07	259
NNIndel_89	chromosome 1	24788158	-	GACGCGAGGCAT	TGCTAATGATGGGGTGGCAG	AGGAAAGGGAAGGGAAGGGA	59.954	259
NNIndel_90	chromosome 1	24829503	TAACAACAA	-	CAGAGCTTTTGGCAGCAGTT	CCTGCTGCCCTCCTTGTTTA	59.645	269
NNIndel_91	chromosome 1	24895967	TTTTCTTCTCCTTTCCATT	-	TCATCGGCAGCAACAAGGAT	TCCTGTTTCAGTTGGAGCCC	59.9625	190
NNIndel_93	chromosome 1	24961236	-	GGTGTGGATTGTTTCTCTAGTAGAGTTTGGGAGG	GCATCTCAGCCTCAAGGTGT	CTCCAAGGGTCCTAGAGGGT	59.848	164
NNIndel_94	chromosome 1	41520651	GCGCGTTTAAAGACACTGTCTTTAGAACGTTATTTGCCCCCACTGAG	-	TGCTGTAACTGGCTCTTCCG	TGTAGATTCTCGCCCAAGGC	59.9295	229
NNIndel_95	chromosome 1	44497402	-	CCAAGACTAGAACAACAA	ACACTCTACCGCAACAAGAACA	TGTCCACATTAGTTTTCAGCCG	59.674	295
NNIndel_96	chromosome 1	44903005	CTCTCTCTCTCTCTCT	-	TCCCATTTTCGAAAACCAGCA	TGGTGTCAGGACCAAATCAGG	59.3075	299
NNIndel_97	chromosome 1	28079943	-	TCTCTCTCTC	CCAGACCCACTCACTCATCC	ATGGCTTCTTCCCTCACTGC	59.748	106
NNIndel_98	chromosome 1	28157983	-	ATCGGAATCGGA	AGGGTCATTGGCACGTTTCT	TTCCCATTCCAGGCTTCCAG	59.7785	262
NNIndel_99	chromosome 1	52760307	AGCCCG	-	GGCTCTCATGGCATCTACCC	CAAGTTGTAGGCCCGATGGT	59.9995	238
NNIndel_101	chromosome 1	45192426	TCGATGCACGCTGAGATGTTC	-	GCCCCAAAAACGTTCCACAA	TCCGAGTTTTCATCTGCCCC	59.9295	162
NNIndel_102	chromosome 1	23665495	TCTTCATTTGT	-	TAGCGGCCACTACACATTGT	AGTAGGTCTCAAGCCTGGGT	59.636	181
NNIndel_103	chromosome 1	29385540	GTTTTATCTGGAGAGA	-	AAGCAAGGCCCTTCACTAGC	TGGGCAGCTAACATGTCCAA	59.9595	180
NNIndel_104	chromosome 1	29451716	TCAAACTTATAAACA	-	CCCCAATTCTGGCCACTGAT	CCCCACCCCTGGATTGTTTA	59.6625	291
NNIndel_105	chromosome 1	28563510	TGATACTAGGTAGAAGTCTT	-	CTCTACGGCCGAATGTTGGT	GCCAGATCCGTCTTAGGGAG	59.7155	287
InDel markers marked in bold were newly developed in this research.

## Sheet: Table S8
Table S8 Summary of diversity statistics of the 51 InDel markers used in the present study
InDel ID	Na	NE	I	PIC	Ho	He	Fis
NNInDel_49	2	1.9806	0.6882	0.373	0.3891	0.4959	0.215366
NNInDel_50	3	2.3276	0.9166	0.476	0.4983	0.5714	0.127931
NNInDel_53	2	1.9595	0.6828	0.37	0.3356	0.4905	0.3158
NNInDel_54	2	1.9855	0.6895	0.373	0.3208	0.4972	0.354787
NNInDel_55	2	1.9916	0.691	0.374	0.3003	0.4987	0.397834
NNInDel_56	2	1.6498	0.5829	0.316	0.3345	0.3945	0.152091
NNInDel_57	2	1.6626	0.5879	0.319	0.3038	0.3992	0.238978
NNInDel_58	2	1.7086	0.6053	0.329	0.3276	0.4154	0.211363
NNInDel_59	2	1.7249	0.6112	0.332	0.314	0.421	0.254157
NNInDel_60	2	1.7951	0.6349	0.345	0.3345	0.4437	0.246112
NNInDel_61	2	1.9749	0.6868	0.372	0.4027	0.4945	0.185642
NNInDel_62	2	1.7608	0.6236	0.339	0.4198	0.4328	0.030037
NNInDel_63	4	2.0962	0.9448	0.465	0.3754	0.5238	0.283314
NNInDel_64	3	2.1361	0.89	0.462	0.529	0.5328	0.00713213
NNInDel_65	2	1.6264	0.5734	0.311	0.2724	0.3858	0.293935
NNInDel_66	2	1.729	0.6126	0.333	0.3242	0.4224	0.232481
NNInDel_67	2	1.5052	0.5183	0.279	0.4266	0.3362	-0.268888
NNInDel_68	2	1.8514	0.6525	0.354	0.3072	0.4607	0.333189
NNInDel_69	2	1.6326	0.576	0.312	0.2867	0.3881	0.261273
NNInDel_70	3	1.6396	0.6012	0.318	0.2867	0.3908	0.266377
NNInDel_71	2	1.8241	0.6441	0.35	0.3072	0.4525	0.321105
NNInDel_72	2	1.8514	0.6525	0.354	0.471	0.4607	-0.0223573
NNInDel_73	2	1.6109	0.567	0.307	0.3174	0.3799	0.164517
NNInDel_74	2	1.8739	0.6591	0.358	0.4676	0.4672	-0.000856164
NNInDel_75	3	1.6242	0.5888	0.313	0.2969	0.385	0.228831
NNInDel_76	2	1.9597	0.6828	0.37	0.4608	0.4906	0.0607419
NNInDel_77	2	1.4195	0.4718	0.252	0.1293	0.2966	0.564059
NNInDel_78	3	2.2546	0.9184	0.478	0.4915	0.5574	0.118227
NNInDel_79	3	2.3671	0.9399	0.49	0.57	0.5785	0.0146932
NNInDel_80	2	1.6022	0.5633	0.305	0.1741	0.3765	0.537583
NNInDel_81	2	1.737	0.6154	0.334	0.2969	0.425	0.301412
NNInDel_84	2	1.6458	0.5813	0.315	0.323	0.3931	0.178326
NNInDel_85	2	1.8708	0.6582	0.357	0.4573	0.4663	0.0193009
NNInDel_86	2	1.654	0.5846	0.317	0.3106	0.3961	0.215855
NNInDel_87	2	1.6879	0.5976	0.324	0.2901	0.4082	0.289319
NNInDel_88	3	1.7116	0.6346	0.335	0.2935	0.4165	0.295318
NNInDel_89	2	1.6795	0.5944	0.323	0.2833	0.4053	0.301012
NNInDel_90	2	1.6412	0.5795	0.314	0.3208	0.3914	0.180378
NNInDel_91	2	1.6837	0.596	0.324	0.2867	0.4068	0.295231
NNInDel_93	2	1.692	0.5992	0.325	0.2935	0.4097	0.283622
NNInDel_94	2	1.745	0.6182	0.336	0.2833	0.4277	0.33762
NNInDel_95	2	1.749	0.6196	0.337	0.3072	0.429	0.283916
NNInDel_96	3	2.1579	0.8875	0.46	0.4573	0.5375	0.149209
NNInDel_97	4	2.1755	0.9758	0.483	0.5222	0.5413	0.0352854
NNInDel_98	2	1.8538	0.6532	0.355	0.2945	0.4614	0.361725
NNInDel_99	2	1.8061	0.6385	0.347	0.2628	0.4471	0.412212
NNInDel_101	2	1.8061	0.6385	0.347	0.2901	0.4471	0.351152
NNInDel_102	3	2.317	0.932	0.486	0.5256	0.5694	0.0769231
NNInDel_103	3	1.9804	0.8096	0.416	0.4471	0.4959	0.0984069
NNInDel_104	2	1.749	0.6196	0.337	0.3345	0.429	0.22028
NNInDel_105	3	1.2913	0.4405	0.209	0.2526	0.2259	-0.118194
Average	2.29412	1.81883	0.665314	0.355098	0.351135	0.442549	0.209682
Total	117	-	-	-	-	-	-
NA, observed number of alleles; NE, effective number of alleles; I, Shannon's information index; PIC, polymorphism information content; Ho, observed heterozygosity; He, expected heterozygosity; Fis, fixation index.

## Sheet: Table S9
Table S9 the SNPs and InDels which located in genes (including upstream 2Kb) in the candidate regions and showed distinct allelic distribution between the large and small architecture lotus accessions
Gene ID	Annotation	Gene structure	Reference	Alteration
LOC104590204	uncharacterized	upstream	G	T
		intronic	C	T
		intronic	A	C
LOC104590206	uncharacterized	upstream	-	AGAG
LOC104590207	plasmodesmata callose-binding protein 3	upstream	G	A
		upstream	CT	-
		upstream	T	G
		upstream	G	A
		upstream	C	T
		upstream	C	T
		upstream	C	T
LOC104590208	3-oxoacyl-[acyl-carrier-protein] synthase, mitochondrial	intronic	T	C
		intronic	C	T
		intronic	T	A
		intronic	T	G
		intronic	C	T
		intronic	G	A
		intronic	A	G
		exon (nonsynonymous variant)	G	A
		intronic	T	C
		upstream	G	A
		upstream	G	A
		upstream	G	A

## Sheet: Table S10
Table S10 the SNPs and InDels which located in genes (including upstream 2Kb) in the candidate regions and showed distinct allelic distribution between the large and small architecture lotus accessions
Gene ID	Annotation	Gene structure	Reference	Alteration
LOC104586303	uncharacterized	upstream	C	T
		upstream	G	A
		upstream	C	A
		upstream	G	A
		exon (nonsynonymous variant)	C	T
